# Supplementary material for: Recruitment of EB1, a Master Regulator of Microtubule Dynamics, to the Surface of the Theileria annulata Schizont
Source: PLoS Pathog. 2013 May 9;9(5):e1003346. doi: 10.1371/journal.ppat.1003346 (PMC3649978; doi:10.1371/journal.ppat.1003346)
Supplement: Table S3 — This Excel file contains the results of a comprehensive bioinformatics search for ‘SxIP motif’-containing proteins across the three available Theileria genomes ( T. annulata , T. parva and T. orientalis ); the Excel sheets are labeled accordingly. SignalP 3.0 and SignalP 4.0 algorithms were used to predict the presence (S) or absence (NS) of signal peptides. PredGPI was used to predict the presence of a GPI anchor sequence. Based on the phyletic distribution of Ortholog clusters as determined by Ortho-MCL, gene clusters were categorized as restricted to Theileria (termed as ‘Theileria-specific’, or restricted to apicomplexan species (referred to as ‘Apicomplexa-specific’) or commonly present across Eukaryotes (referred to as ‘Eukaryotes’). The sheet labeled ‘Taxonomy list’ contains a list of genomes interrogated. (XLS) [file ppat.1003346.s011.xls]

## Sheet: T. annulata
Green colour – experimental testing
Name	SignalP 3.0 Prediction			SignalP 4.0 prediction		GPI (omega-site position) as predicted by PredGPI (http://gpcr.biocomp.unibo.it/predgpi/)	Orthology
	Signal Peptide/Non-signal Peptide (S/NS)	Cleavage Site (ANN)	Cleavage Site (HMM)	Signal Peptide/Non-signal Peptide (S/NS)	Position
TA02545 | organism=Theileria_annulata_strain_Ankara | product=carbamoyl phosphate synthase II, putative | location=CR940352:96264-102463(+) | length=1700	NS		Probability 0.000 between pos. -1 and 0	NS			Eukaryotes
TA02575 | organism=Theileria_annulata_strain_Ankara | product=hypothetical protein, conserved | location=CR940352:86798-88488(+) | length=448	NS	20 and 21: MMT-LN	Probability 0.007 between pos. 20 and 21	S	between pos. 22 and 23		Apicomplexa Specific
TA02655 | organism=Theileria_annulata_strain_Ankara | product=hypothetical protein, conserved | location=CR940352:62756-63745(+) | length=329	NS		Probability 0.000 between pos. -1 and 0	NS			Eukaryotes						hypothetical	annotated
TA02795 | organism=Theileria_annulata_strain_Ankara | product=50 ribosomal protein L17, putative | location=CR940347:1196179-1197506(-) | length=158	NS		Probability 0.000 between pos. -1 and 0	NS			Eukaryotes				Theileria Specific	Signal	2	2
TA02805 | organism=Theileria_annulata_strain_Ankara | product=hypothetical protein | location=CR940347:1201366-1203305(-) | length=543	NS		Probability 0.000 between pos. -1 and 0	NS			Apicomplexa Specific					No-Signal	43	13
TA02910 | organism=Theileria_annulata_strain_Ankara | product=adaptor protein, putative | location=CR940347:1251711-1253249(-) | length=493	NS	22 and 23: YRG-DV	Probability 0.001 between pos. 16 and 17	NS			Apicomplexa Specific				Apicomplexa Specific	Signal	0	1
TA03170 | organism=Theileria_annulata_strain_Ankara | product=hypothetical protein | location=CR940352:133188-134585(+) | length=465	NS		Probability 0.000 between pos. -1 and 0	NS			Theileria Specific					No-Signal	49	8
TA03740 | organism=Theileria_annulata_strain_Ankara | product=cysteine proteinase precursor, tacP, putative | location=CR940352:584825-586150(+) | length=441	NS	54 and 55: SSA-SI	Probability 0.001 between pos. 54 and 55	NS			Eukaryotes				Other Eukaryotes	Signal	0	0
TA03780 | organism=Theileria_annulata_strain_Ankara | product=splicing factor (PRP8 homologue), putative | location=CR940352:600878-610300(-) | length=2786	NS		Probability 0.000 between pos. -1 and 0	NS			Eukaryotes					No-Signal	34	65
TA03805 | organism=Theileria_annulata_strain_Ankara | product=hypothetical protein | location=CR940352:618449-622031(-) | length=930	NS	21 and 22: ING-MN	Probability 0.000 between pos. -1 and 0	NS			Theileria Specific
TA03930 | organism=Theileria_annulata_strain_Ankara | product=hypothetical protein, conserved | location=CR940352:178947-179870(+) | length=307	NS		Probability 0.000 between pos. -1 and 0	NS			Theileria Specific
TA03995 | organism=Theileria_annulata_strain_Ankara | product=hypothetical protein | location=CR940352:703611-707347(-) | length=1210	NS	22 and 23: SNS-LP	Probability 0.001 between pos. 22 and 23	S	between pos. 22 and 23		Apicomplexa Specific
TA04050 | organism=Theileria_annulata_strain_Ankara | product=hypothetical protein, conserved | location=CR940352:731384-732967(-) | length=527	NS		Probability 0.000 between pos. 18 and 19	NS			Eukaryotes
TA04305 | organism=Theileria_annulata_strain_Ankara | product=hypothetical protein, conserved | location=CR940352:823961-828265(-) | length=1383	NS		Probability 0.000 between pos. -1 and 0	NS			Apicomplexa Specific
TA04315 | organism=Theileria_annulata_strain_Ankara | product=hypothetical protein, conserved | location=CR940352:205386-208364(+) | length=791	NS		Probability 0.000 between pos. -1 and 0	NS			Eukaryotes
TA04320 | organism=Theileria_annulata_strain_Ankara | product=DEAD-box family helicase, putative | location=CR940352:828536-831874(+) | length=1001	NS		Probability 0.000 between pos. -1 and 0	NS			Eukaryotes
TA04380 | organism=Theileria_annulata_strain_Ankara | product=hypothetical protein, conserved | location=CR940352:857662-859075(-) | length=446	NS		Probability 0.000 between pos. -1 and 0	NS			Eukaryotes
TA04385 | organism=Theileria_annulata_strain_Ankara | product=neutral sphingomyelinase, putative | location=CR940352:859245-861870(+) | length=716	NS		Probability 0.000 between pos. -1 and 0	NS			Eukaryotes
TA04430 | organism=Theileria_annulata_strain_Ankara | product=leucyl-tRNA synthetase, putative | location=CR940352:870909-873686(-) | length=925	NS	21 and 22: LDC-VP	Probability 0.001 between pos. 21 and 22	S	between pos. 21 and 22		Eukaryotes
TA04520 | organism=Theileria_annulata_strain_Ankara | product=mitochondrial carrier, putative | location=CR940352:905936-907320(+) | length=305	NS		Probability 0.001 between pos. 21 and 22	NS			Eukaryotes
TA04530 | organism=Theileria_annulata_strain_Ankara | product=DEAD-box family (RNA) helicase, putative | location=CR940352:909283-911218(-) | length=566	NS		Probability 0.000 between pos. -1 and 0	NS			Eukaryotes
TA04625 | organism=Theileria_annulata_strain_Ankara | product=hypothetical protein, conserved | location=CR940352:942601-943777(-) | length=280	NS		Probability 0.000 between pos. -1 and 0	NS			Eukaryotes
TA04855 | organism=Theileria_annulata_strain_Ankara | product=cell divison cycle CDC48 homologue, putative or transitional endoplasmic reticulum ATPase, putative | location=CR940352:1076974-1080959(-) | length=905	NS	20 and 21: INA-LI	Probability 0.000 between pos. 20 and 21	NS		YES (G885); Probable	Eukaryotes
TA04870 | organism=Theileria_annulata_strain_Ankara | product=hypothetical protein, conserved | location=CR940352:1085657-1092625(+) | length=2322	NS		Probability 0.000 between pos. -1 and 0	NS			Apicomplexa Specific
TA04945 | organism=Theileria_annulata_strain_Ankara | product=hypothetical protein | location=CR940352:1116440-1117894(+) | length=322	NS		Probability 0.000 between pos. -1 and 0	NS			Eukaryotes
TA05040 | organism=Theileria_annulata_strain_Ankara | product=hypothetical protein | location=CR940352:1147308-1148299(-) | length=281	NS		Probability 0.000 between pos. -1 and 0	NS			Apicomplexa Specific
TA05055 | organism=Theileria_annulata_strain_Ankara | product=hypothetical protein | location=CR940352:1152302-1154557(+) | length=751	NS		Probability 0.000 between pos. -1 and 0	NS			Theileria Specific
TA05145 | organism=Theileria_annulata_strain_Ankara | product=hypothetical protein, conserved | location=CR940352:1187193-1189155(+) | length=550	NS	36 and 37: TGC-TY	Probability 0.006 between pos. 42 and 43	NS			Apicomplexa Specific
TA05175 | organism=Theileria_annulata_strain_Ankara | product=DNA ligase 1 (precursor), putative | location=CR940352:1199655-1203128(+) | length=899	NS	26 and 27: SDT-FL	Probability 0.000 between pos. 26 and 27	S	between pos. 26 and 27		Eukaryotes
TA05350 | organism=Theileria_annulata_strain_Ankara | product=hypothetical protein | location=CR940352:280467-282734(+) | length=727	NS		Probability 0.000 between pos. -1 and 0	NS			Apicomplexa Specific
TA05360 | organism=Theileria_annulata_strain_Ankara | product=synaptobrevin, putative | location=CR940352:288555-289346(+) | length=212	NS		Probability 0.014 between pos. 17 and 18	NS			Eukaryotes
TA05455 | organism=Theileria_annulata_strain_Ankara | product=ABC transporter, putative | location=CR940352:324983-330525(+) | length=1652	NS		Probability 0.000 between pos. -1 and 0	NS			Eukaryotes
TA05475 | organism=Theileria_annulata_strain_Ankara | product=hypothetical protein | location=CR940352:341010-348225(+) | length=2348	NS		Probability 0.000 between pos. -1 and 0	NS			Apicomplexa Specific
TA05485 | organism=Theileria_annulata_strain_Ankara | product=hypothetical protein, conserved | location=CR940352:351374-355003(+) | length=1007	NS		Probability 0.000 between pos. -1 and 0	NS			Eukaryotes
TA05570 | organism=Theileria_annulata_strain_Ankara | product=Theileria-specific sub-telomeric protein, SVSP family, putative | location=CR940352:1872648-1874264(+) | length=538	NS	21 and 22: SRC-SD	Probability 0.044 between pos. 21 and 22	S	between pos. 21 and 22		Theileria Specific
TA05660 | organism=Theileria_annulata_strain_Ankara | product=hypothetical protein, conserved | location=CR940347:935302-936749(-) | length=460	NS	412 and 413: VSA-TY	Probability 0.000 between pos. -1 and 0	NS			Eukaryotes
TA05690 | organism=Theileria_annulata_strain_Ankara | product=hypothetical protein | location=CR940347:925812-928002(-) | length=577	NS	30 and 31: SLT-LS	Probability 0.000 between pos. 32 and 33	NS			Apicomplexa Specific
TA05790 | organism=Theileria_annulata_strain_Ankara | product=ADP-ribosylation factor GTPase-activating protein, putative | location=CR940347:879701-880802(+) | length=334	NS		Probability 0.000 between pos. 18 and 19	NS			Eukaryotes
TA05900 | organism=Theileria_annulata_strain_Ankara | product=dynein heavy chain, putative | location=CR940347:831798-841681(+) | length=3283	NS		Probability 0.000 between pos. -1 and 0	NS			Apicomplexa Specific
TA05935 | organism=Theileria_annulata_strain_Ankara | product=5'-3' exoribonuclease (XRN2, DHM1 homologue), putative | location=CR940347:814746-817297(+) | length=619	NS		Probability 0.000 between pos. 28 and 29	NS			Eukaryotes
TA06050 | organism=Theileria_annulata_strain_Ankara | product=hypothetical protein, conserved | location=CR940347:775866-776748(-) | length=188	NS	39 and 40: VIS-NK	Probability 0.000 between pos. 39 and 40	NS			Eukaryotes
TA06085 | organism=Theileria_annulata_strain_Ankara | product=hypothetical protein, conserved | location=CR940347:1116941-1119599(+) | length=596	NS		Probability 0.000 between pos. -1 and 0	NS			Eukaryotes
TA06110 | organism=Theileria_annulata_strain_Ankara | product=hypothetical protein | location=CR940347:752116-752631(-) | length=171	NS		Probability 0.000 between pos. -1 and 0	NS			Apicomplexa Specific
TA06210 | organism=Theileria_annulata_strain_Ankara | product=cytochrome C1 heme lyase, putative | location=CR940347:724024-724678(+) | length=194	NS		Probability 0.000 between pos. -1 and	NS			Eukaryotes
TA06320 | organism=Theileria_annulata_strain_Ankara | product=hypothetical protein, conserved | location=CR940347:685501-687540(+) | length=592	NS	24 and 25: CIA-AD	Probability 0.080 between pos. 24 and 25	S	between pos. 24 and 25		Apicomplexa Specific
TA06405 | organism=Theileria_annulata_strain_Ankara | product=hypothetical protein | location=CR940347:655724-657283(-) | length=489	NS		Probability 0.000 between pos. -1 and 0	NS			Apicomplexa Specific
TA06610 | organism=Theileria_annulata_strain_Ankara | product=autophagy protein, putative | location=CR940347:581604-583998(+) | length=696	NS		Probability 0.000 between pos. -1 and 0	NS			Eukaryotes
TA06680 | organism=Theileria_annulata_strain_Ankara | product=hypothetical protein | location=CR940347:1090862-1091974(+) | length=370	NS	20 and 21: CNC-VR	Probability 0.142 between pos. 20 and 21	NS			Theileria Specific
TA06700 | organism=Theileria_annulata_strain_Ankara | product=amine oxidase (flavin-containing) | location=CR940347:1073674-1081790(+) | length=2594	NS		Probability 0.000 between pos. -1 and 0	NS			Apicomplexa Specific
TA06750 | organism=Theileria_annulata_strain_Ankara | product=hypothetical protein, conserved | location=CR940347:1050242-1054822(+) | length=1526	NS		Probability 0.000 between pos. -1 and 0	NS			Theileria Specific
TA06795 | organism=Theileria_annulata_strain_Ankara | product=hypothetical protein, conserved | location=CR940347:1033159-1036122(-) | length=987	NS		Probability 0.000 between pos. -1 and 0	NS			Apicomplexa Specific
TA07005 | organism=Theileria_annulata_strain_Ankara | product=hypothetical protein, conserved | location=CR940347:942135-943844(+) | length=408	NS		Probability 0.000 between pos. -1 and 0	NS			Eukaryotes
TA07090 | organism=Theileria_annulata_strain_Ankara | product=hypothetical protein, conserved | location=CR940353:335307-338450(-) | length=830	NS		Probability 0.000 between pos. -1 and 0	NS			Eukaryotes
TA07161 | organism=Theileria_annulata_strain_Ankara | product=hypothetical protein | location=CR940353:382582-383157(+) | length=191	NS	22 and 23: VLA-IY	Probability 0.005 between pos. 22 and 23	NS			Theileria Specific
TA07175 | organism=Theileria_annulata_strain_Ankara | product=hypothetical protein, conserved | location=CR940353:387695-388881(+) | length=357	NS		Probability 0.006 between pos. 16 and 17	NS			Eukaryotes
TA07295 | organism=Theileria_annulata_strain_Ankara | product=acetyl-coenzyme A synthetase, putative | location=CR940353:438406-440695(-) | length=681	NS		Probability 0.000 between pos. -1 and 0	NS			Eukaryotes
TA07345 | organism=Theileria_annulata_strain_Ankara | product=DNA damage response protein (pescadillo homologue), putative | location=CR940353:460715-462233(+) | length=451	NS		Probability 0.000 between pos. -1 and 0	NS			Eukaryotes
TA07360 | organism=Theileria_annulata_strain_Ankara | product=hypothetical protein | location=CR940353:468355-471149(+) | length=880	NS		Probability 0.000 between pos. -1 and 0	NS			Apicomplexa Specific
TA07390 | organism=Theileria_annulata_strain_Ankara | product=60S ribosomal protein L36, putative | location=CR940353:477059-477439(-) | length=115	NS		Probability 0.000 between pos. 24 and 25	NS			Eukaryotes
TA07585 | organism=Theileria_annulata_strain_Ankara | product=hypothetical protein | location=CR940353:548490-557220(-) | length=2865	NS		Probability 0.000 between pos. -1 and 0	NS			Apicomplexa Specific
TA07660 | organism=Theileria_annulata_strain_Ankara | product=hypothetical protein, conserved | location=CR940353:582887-584299(+) | length=398	NS		Probability 0.000 between pos. -1 and 0	NS			Eukaryotes
TA07695 | organism=Theileria_annulata_strain_Ankara | product=coatamer, gamma subunit, putative | location=CR940353:594309-597080(+) | length=923	NS		Probability 0.000 between pos. -1 and 0	NS			Eukaryotes
TA07780 | organism=Theileria_annulata_strain_Ankara | product=hypothetical protein | location=CR940353:161059-164745(-) | length=1228	NS		Probability 0.000 between pos. -1 and 0	NS			Theileria Specific
TA07870 | organism=Theileria_annulata_strain_Ankara | product=hypothetical protein | location=CR940353:652132-656167(-) | length=1247	NS	16 and 17: VRC-HY	Probability 0.015 between pos. 16 and 17	S	between pos. 16 and 17		Theileria Specific
TA07915 | organism=Theileria_annulata_strain_Ankara | product=hypothetical protein, conserved | location=CR940353:672308-673175(+) | length=234	NS		Probability 0.000 between pos. -1 and 0	NS			Eukaryotes
TA08080 | organism=Theileria_annulata_strain_Ankara | product=hypothetical protein, conserved | location=CR940353:738327-739484(-) | length=332	NS		Probability 0.000 between pos. 19 and 20	NS			Eukaryotes
TA08250 | organism=Theileria_annulata_strain_Ankara | product=hypothetical protein, conserved | location=CR940353:801620-802123(+) | length=167	NS		Probability 0.000 between pos. 18 and 19	NS			Theileria Specific
TA08270 | organism=Theileria_annulata_strain_Ankara | product=hypothetical protein | location=CR940353:807090-809401(+) | length=702	NS		Probability 0.000 between pos. -1 and 0	NS			Theileria Specific
TA08290 | organism=Theileria_annulata_strain_Ankara | product=SfiI-subtelomeric fragment related protein family member, putative | location=CR940353:811648-813898(-) | length=680	NS		Probability 0.000 between pos. -1 and 0	NS			Theileria Specific
TA08425 | organism=Theileria_annulata_strain_Ankara | product=Theileria parva microneme-rhoptry antigen, putative | location=CR940353:876415-879096(+) | length=893	S	19 and 20: LGA-DE	Probability 0.547 between pos. 19 and 20	S	between pos. 19 and 20	YES (S863); Highly probable	Theileria Specific
TA08605 | organism=Theileria_annulata_strain_Ankara | product=hypothetical protein | location=CR940353:941978-945536(+) | length=1044	NS		Probability 0.000 between pos. -1 and 0	NS			Theileria Specific
TA08660 | organism=Theileria_annulata_strain_Ankara | product=hypothetical protein | location=CR940353:968427-971143(-) | length=655	NS		Probability 0.000 between pos. -1 and 0	NS			Apicomplexa Specific
TA08680 | organism=Theileria_annulata_strain_Ankara | product=hypothetical protein, conserved | location=CR940353:978375-980099(-) | length=574	NS		Probability 0.000 between pos. -1 and 0	NS			Eukaryotes
TA08755 | organism=Theileria_annulata_strain_Ankara | product=DNA helicase (SGS1 homologue), putative | location=CR940353:1006739-1009516(+) | length=925	NS		Probability 0.000 between pos. -1 and 0	NS			Eukaryotes
TA08765 | organism=Theileria_annulata_strain_Ankara | product=hypothetical protein, conserved | location=CR940353:1010225-1012693(-) | length=758	NS		Probability 0.000 between pos. -1 and 0	NS			Apicomplexa Specific
TA08855 | organism=Theileria_annulata_strain_Ankara | product=hypothetical protein, conserved | location=CR940353:1050117-1057516(-) | length=2381	NS		Probability 0.000 between pos. -1 and 0	NS			Theileria Specific
TA08920 | organism=Theileria_annulata_strain_Ankara | product=hypothetical protein | location=CR940353:1076563-1079565(+) | length=1000	NS		Probability 0.000 between pos. -1 and 0	NS			Apicomplexa Specific
TA09085 | organism=Theileria_annulata_strain_Ankara | product=sybindin, putative | location=CR940353:1132842-1133383(-) | length=151	NS		Probability 0.000 between pos. 20 and 21	NS			Eukaryotes
TA09110 | organism=Theileria_annulata_strain_Ankara | product=hypothetical protein, conserved | location=CR940353:1141475-1145764(-) | length=1429	NS		Probability 0.000 between pos. -1 and 0	NS			Theileria Specific
TA09120 | organism=Theileria_annulata_strain_Ankara | product=hypothetical protein, conserved | location=CR940353:1147938-1149549(+) | length=386	NS	346 and 347: LIP-LF	Probability 0.000 between pos. 21 and 22	NS			Theileria Specific
TA09170 | organism=Theileria_annulata_strain_Ankara | product=hypothetical protein | location=CR940353:226198-228009(-) | length=603	NS		Probability 0.000 between pos. -1 and 0	NS			Theileria Specific
TA09260 | organism=Theileria_annulata_strain_Ankara | product=hypothetical protein | location=CR940353:260095-260790(-) | length=231	NS		Probability 0.000 between pos. 15 and 16	NS			Theileria Specific
TA09435 | organism=Theileria_annulata_strain_Ankara | product=Theileria-specific sub-telomeric protein, SVSP family, putative | location=CR940348:1953343-1954290(+) | length=315	NS	21 and 22: VNC-AD	Probability 0.023 between pos. 21 and 22	S	between pos. 21 and 22		Theileria Specific
TA09555 | organism=Theileria_annulata_strain_Ankara | product=hypothetical protein, conserved | location=CR940347:112797-119969(+) | length=2370	NS		Probability 0.000 between pos. -1 and 0	NS			Eukaryotes
TA09650 | organism=Theileria_annulata_strain_Ankara | product=hypothetical protein, conserved | location=CR940347:56303-57709(+) | length=292	NS		Probability 0.000 between pos. -1 and 0	NS			Eukaryotes
TA09775 | organism=Theileria_annulata_strain_Ankara | product=SfiI-subtelomeric fragment related protein family member, putative | location=CR940353:1831115-1833475(+) | length=786	NS	25 and 26: VES-HP	Probability 0.025 between pos. 25 and 26	S	between pos. 25 and 26		Theileria Specific
TA09790 | organism=Theileria_annulata_strain_Ankara | product=Theileria-specific sub-telomeric protein, SVSP family member, putative | location=CR940353:1819165-1821225(+) | length=686	NS	21 and 22: SGC-SD	Probability 0.024 between pos. 21 and 22	S	between pos. 21 and 22		Theileria Specific
TA09800 | organism=Theileria_annulata_strain_Ankara | product=Theileria-specific sub-telomeric protein, SVSP family member, putative | location=CR940353:1814334-1816532(+) | length=732	NS	21 and 22: SGC-SD	Probability 0.016 between pos. 21 and 22	S	between pos. 21 and 22		Theileria Specific
TA09850 | organism=Theileria_annulata_strain_Ankara | product=hypothetical protein, conserved | location=CR940353:1599799-1603080(+) | length=1083	NS		Probability 0.000 between pos. -1 and 0	NS			Apicomplexa Specific
TA09910 | organism=Theileria_annulata_strain_Ankara | product=endopeptidase (CLP homologue) ATP-binding chain, putative | location=CR940353:1565760-1568745(-) | length=916	NS	19 and 20: YNS-LI	Probability 0.000 between pos. 16 and 17	NS			Eukaryotes
TA10170 | organism=Theileria_annulata_strain_Ankara | product=hypothetical protein, conserved | location=CR940353:1468866-1471805(+) | length=746	NS		Probability 0.000 between pos. -1 and 0	NS			Eukaryotes
TA10280 | organism=Theileria_annulata_strain_Ankara | product=vacuolar H+ ATPase, 116 kDa subunit, putative | location=CR940353:1431340-1434150(+) | length=936	NS		Probability 0.000 between pos. -1 and 0	NS			Eukaryotes
TA10355 | organism=Theileria_annulata_strain_Ankara | product=tRNA-splicing endonuclease, SEN1 homologue, putative | location=CR940353:1411125-1414027(+) | length=934	NS		Probability 0.000 between pos. -1 and 0	NS			Eukaryotes
TA10375 | organism=Theileria_annulata_strain_Ankara | product=hypothetical protein | location=CR940353:1405706-1406902(-) | length=388	NS		Probability 0.000 between pos. -1 and 0	NS			Apicomplexa Specific
TA10500 | organism=Theileria_annulata_strain_Ankara | product=heat-shock (HSP70 homologue) protein, putative | location=CR940353:1355825-1358042(-) | length=655	NS	26 and 27: TTC-KP	Probability 0.016 between pos. 26 and 27	S	between pos. 26 and 27		Eukaryotes
TA10715 | organism=Theileria_annulata_strain_Ankara | product=hypothetical protein | location=CR940353:1273675-1276074(+) | length=789	NS		Probability 0.000 between pos. -1 and 0	NS			Apicomplexa Specific
TA10895 | organism=Theileria_annulata_strain_Ankara | product=hypothetical protein, conserved | location=CR940353:1209112-1210841(-) | length=565	NS		Probability 0.000 between pos. -1 and 0	NS			Apicomplexa Specific
TA10900 | organism=Theileria_annulata_strain_Ankara | product=hypothetical protein, conserved | location=CR940353:1208479-1209073(+) | length=179	NS		Probability 0.001 between pos. 31 and 32	NS		YES (I159); Weakly probable	Eukaryotes
TA11025 | organism=Theileria_annulata_strain_Ankara | product=phospholipase, putative | location=CR940353:1756488-1758857(-) | length=789	NS		Probability 0.000 between pos. -1 and 0	NS			Apicomplexa Specific
TA11035 | organism=Theileria_annulata_strain_Ankara | product=hypothetical protein | location=CR940353:1156787-1157159(-) | length=105	NS		Probability 0.000 between pos. -1 and 0	NS			Apicomplexa Specific
TA11085 | organism=Theileria_annulata_strain_Ankara | product=hypothetical protein, conserved | location=CR940353:1742715-1746425(-) | length=1059	NS	16 and 17: IHS-YR	Probability 0.000 between pos. 16 and 17	S	between pos. 16 and 17		Eukaryotes
TA11090 | organism=Theileria_annulata_strain_Ankara | product=DEAD-box family helicase, putative | location=CR940353:1739780-1742634(+) | length=927	NS		Probability 0.000 between pos. -1 and 0	NS			Eukaryotes
TA11160 | organism=Theileria_annulata_strain_Ankara | product=beta-tubulin cofactor D, putative | location=CR940353:1693824-1698230(-) | length=1468	NS		Probability 0.000 between pos. -1 and 0	NS			Eukaryotes
TA11245 | organism=Theileria_annulata_strain_Ankara | product=hypothetical protein | location=CR940353:1668737-1669570(-) | length=277	NS		Probability 0.000 between pos. -1 and 0	NS			Theileria Specific
TA11265 | organism=Theileria_annulata_strain_Ankara | product=hypothetical protein | location=CR940353:1662182-1664055(+) | length=580	NS		Probability 0.000 between pos. -1 and 0	NS			Apicomplexa Specific
TA11465 | organism=Theileria_annulata_strain_Ankara | product=hypothetical protein | location=CR940348:1718197-1719808(-) | length=457	S	21 and 22: AYS-GF	Probability 0.853 between pos. 21 and 22	S	between pos. 21 and 22		Theileria Specific
TA11485 | organism=Theileria_annulata_strain_Ankara | product=hypothetical protein | location=CR940348:1915451-1920520(-) | length=1689	NS	17 and 18: YDC-II	Probability 0.000 between pos. 14 and 15	S	between pos. 17 and 18		Theileria Specific
TA11610 | organism=Theileria_annulata_strain_Ankara | product=heat shock 70 kDa protein | location=CR940348:1670249-1672189(-) | length=646	NS		Probability 0.000 between pos. 18 and 19	NS			Eukaryotes
TA11710 | organism=Theileria_annulata_strain_Ankara | product=Spm2 protein | location=CR940348:1622189-1625225(+) | length=920	NS		Probability 0.000 between pos. -1 and 0	NS			Theileria Specific
TA11860 | organism=Theileria_annulata_strain_Ankara | product=transcription initiation factor tfiib, putative | location=CR940348:1561868-1562893(-) | length=341	NS		Probability 0.002 between pos. 23 and 24	NS			Eukaryotes
TA11945 | organism=Theileria_annulata_strain_Ankara | product=hypothetical protein | location=CR940348:1545190-1545984(+) | length=264	NS	23 and 24: AMC-NE	Probability 0.052 between pos. 23 and 24	S	between pos. 23 and 24		Theileria Specific
TA11950 | organism=Theileria_annulata_strain_Ankara | product=hypothetical P-, Q-rich protein family protein, putative | location=CR940348:1540144-1544022(+) | length=1292	NS	23 and 24: ASS-NV	Probability 0.000 between pos. 23 and 24	S	between pos. 23 and 24		Theileria Specific
TA11965 | organism=Theileria_annulata_strain_Ankara | product=hypothetical P-,Q-rich family protein, putative | location=CR940348:1527227-1530538(+) | length=1103	NS	22 and 23: TNC-IY	Probability 0.001 between pos. 22 and 23	S	between pos. 22 and 23		Theileria Specific
TA12125 | organism=Theileria_annulata_strain_Ankara | product=nucleolar GTP-binding protein 1, putative | location=CR940348:1468105-1470132(+) | length=597	NS		Probability 0.000 between pos. 28 and 29	NS			Eukaryotes
TA12195 | organism=Theileria_annulata_strain_Ankara | product=subtelomeric sfi-fragment-related protein family member, putative | location=CR940348:1889214-1890680(+) | length=488	NS		Probability 0.000 between pos. -1 and 0	NS			Theileria Specific
TA12320 | organism=Theileria_annulata_strain_Ankara | product=hypothetical protein | location=CR940348:1397532-1399706(-) | length=724	NS		Probability 0.000 between pos. -1 and 0	NS			Theileria Specific
TA12410 | organism=Theileria_annulata_strain_Ankara | product=hypothetical protein, conserved | location=CR940348:1370211-1370974(+) | length=206	NS (Signal Anchor)		Probability 0.000 between pos. 15 and 16	NS			Eukaryotes
TA12440 | organism=Theileria_annulata_strain_Ankara | product=hypothetical protein | location=CR940348:1360106-1362496(+) | length=796	NS		Probability 0.000 between pos. -1 and 0	NS			Theileria Specific
TA12485 | organism=Theileria_annulata_strain_Ankara | product=hypothetical protein, conserved | location=CR940348:1339876-1341855(-) | length=565	NS		Probability 0.000 between pos. 17 and 18	NS			Eukaryotes
TA12580 | organism=Theileria_annulata_strain_Ankara | product=Theileria-specific hypothetical protein family member, putative | location=CR940348:1873761-1875611(+) | length=616	NS		Probability 0.000 between pos. -1 and 0	NS			Theileria Specific
TA12620 | organism=Theileria_annulata_strain_Ankara | product=trna methyl transferase, putative | location=CR940348:1292545-1296083(-) | length=1070	NS	35 and 36: SIS-YN	Probability 0.000 between pos. -1 and 0	NS			Eukaryotes
TA12760 | organism=Theileria_annulata_strain_Ankara | product=hypothetical protein | location=CR940348:1253016-1255536(+) | length=790	NS		Probability 0.000 between pos. -1 and 0	NS			Theileria Specific
TA12770 | organism=Theileria_annulata_strain_Ankara | product=hypothetical protein | location=CR940348:1250589-1250945(+) | length=118	NS		Probability 0.048 between pos. 30 and 31	NS			Theileria Specific
TA12790 | organism=Theileria_annulata_strain_Ankara | product=50s ribosomal protein L9, putative | location=CR940348:1246148-1247111(+) | length=269	S	34 and 35: AVA-TN	Probability 0.727 between pos. 18 and 19	NS			Apicomplexa Specific
TA12890 | organism=Theileria_annulata_strain_Ankara | product=hypothetical protein, conserved | location=CR940348:1215697-1219045(+) | length=1061	NS	21 and 22: AFS-LY	Probability 0.000 between pos. 15 and 16	S	between pos. 19 and 20		Apicomplexa Specific
TA12965 | organism=Theileria_annulata_strain_Ankara | product=calcium-dependent protein kinase, putative | location=CR940348:1183027-1185625(+) | length=798	NS		Probability 0.000 between pos. -1 and 0	NS			Eukaryotes
TA13125 | organism=Theileria_annulata_strain_Ankara | product=mitochondrial respiratory chain complexes assembly protein (AFG3 homologue), putative | location=CR940348:1124216-1126796(+) | length=818	NS		Probability 0.000 between pos. 23 and 24	NS			Eukaryotes
TA13170 | organism=Theileria_annulata_strain_Ankara | product=purine nucleoside phosphorylase, putative | location=CR940348:1109947-1110717(-) | length=256	NS		Probability 0.000 between pos. -1 and 0	NS			Apicomplexa Specific
TA13705 | organism=Theileria_annulata_strain_Ankara | product=hypothetical protein | location=CR940348:909289-910296(-) | length=335	NS		Probability 0.000 between pos. -1 and 0	NS			Theileria Specific
TA13740 | organism=Theileria_annulata_strain_Ankara | product=hypothetical protein | location=CR940348:1821366-1824138(-) | length=891	NS		Probability 0.000 between pos. -1 and 0	NS			Theileria Specific
TA13745 | organism=Theileria_annulata_strain_Ankara | product=hypothetical protein | location=CR940348:896245-897304(-) | length=321	NS		Probability 0.000 between pos. -1 and 0	NS			Theileria Specific
TA13835 | organism=Theileria_annulata_strain_Ankara | product=sulfate transporter, putative | location=CR940348:871141-873724(+) | length=712	NS		Probability 0.000 between pos. -1 and 0	NS			Eukaryotes
TA13980 | organism=Theileria_annulata_strain_Ankara | product=hypothetical protein, conserved | location=CR940348:811911-816454(-) | length=978	NS	17 and 18: LNS-LT	Probability 0.000 between pos. 19 and 20	S	between pos. 19 and 20		Theileria Specific
TA14025 | organism=Theileria_annulata_strain_Ankara | product=hypothetical protein | location=CR940348:792617-796123(+) | length=1168	NS		Probability 0.000 between pos. -1 and 0	NS			Theileria Specific
TA14095 | organism=Theileria_annulata_strain_Ankara | product=hypothetical protein, conserved | location=CR940348:770462-772646(+) | length=620	NS	17 and 18: NSS-YN	Probability 0.025 between pos. 17 and 18	S	between pos. 17 and 18		Eukaryotes
TA14200 | organism=Theileria_annulata_strain_Ankara | product=hypothetical protein | location=CR940348:745143-748329(-) | length=926	NS	19 and 20: SNQ-ND	Probability 0.002 between pos. 15 and 16	S	between pos. 17 and 18		Eukaryotes
TA14340 | organism=Theileria_annulata_strain_Ankara | product=hypothetical protein, conserved | location=CR940348:698985-700137(-) | length=357	NS		Probability 0.000 between pos. -1 and 0	NS			Eukaryotes
TA14535 | organism=Theileria_annulata_strain_Ankara | product=50s ribosomal subunit protein L28, putative | location=CR940348:636057-637699(-) | length=429	NS	23 and 24: ISS-FK	Probability 0.036 between pos. 23 and 24	S	between pos. 23 and 24		Eukaryotes
TA14700 | organism=Theileria_annulata_strain_Ankara | product=hypothetical protein | location=CR940348:561134-562014(-) | length=188	NS		Probability 0.000 between pos. -1 and 0	NS			Apicomplexa Specific
TA14920 | organism=Theileria_annulata_strain_Ankara | product=heat shock protein HSP70 homologue, putative | location=CR940348:487582-489627(+) | length=681	NS		Probability 0.000 between pos. 16 and 17	NS			Eukaryotes
TA14945 | organism=Theileria_annulata_strain_Ankara | product=hypothetical protein | location=CR940348:480869-482779(+) | length=636	NS	20 and 21: VNC-ND	Probability 0.066 between pos. 20 and 21	S	between pos. 20 and 21		Theileria Specific
TA15180 | organism=Theileria_annulata_strain_Ankara | product=hypothetical protein | location=CR940348:371425-382566(-) | length=3713	NS		Probability 0.000 between pos. -1 and 0	NS			Apicomplexa Specific
TA15290 | organism=Theileria_annulata_strain_Ankara | product=hypothetical protein | location=CR940348:337616-338284(+) | length=222	NS		Probability 0.000 between pos. 26 and 27	NS			Theileria Specific
TA15330 | organism=Theileria_annulata_strain_Ankara | product=hypothetical protein, conserved | location=CR940348:323527-325083(+) | length=416	NS		Probability 0.000 between pos. -1 and 0	NS			Apicomplexa Specific
TA15390 | organism=Theileria_annulata_strain_Ankara | product=hypothetical protein, conserved | location=CR940348:304303-305780(-) | length=308	NS		Probability 0.000 between pos. 20 and 21	NS			Eukaryotes
TA15485 | organism=Theileria_annulata_strain_Ankara | product=hypothetical protein, conserved | location=CR940348:261969-266774(-) | length=1547	NS		Probability 0.000 between pos. -1 and 0	NS			Theileria Specific
TA15505 | organism=Theileria_annulata_strain_Ankara | product=hypothetical protein, conserved | location=CR940348:257376-257729(+) | length=117	NS (Signal Anchor)	41 and 42: VMT-CV	Probability 0.018 between pos. 48 and 49	NS			Apicomplexa Specific
TA15730 | organism=Theileria_annulata_strain_Ankara | product=hypothetical protein, conserved | location=CR940348:158684-163117(-) | length=1477	NS		Probability 0.000 between pos. -1 and 0	NS			Apicomplexa Specific
TA15935 | organism=Theileria_annulata_strain_Ankara | product=hypothetical protein | location=CR940348:87035-87910(+) | length=291	NS		Probability 0.000 between pos. -1 and 0	NS			Apicomplexa Specific
TA15955 | organism=Theileria_annulata_strain_Ankara | product=(subtelomeric) ABC-transporter protein family member, putative | location=CR940348:63465-68000(-) | length=1511	NS		Probability 0.000 between pos. -1 and 0	NS			Eukaryotes
TA16060 | organism=Theileria_annulata_strain_Ankara | product=hypothetical protein | location=CR940348:1748768-1750932(+) | length=674	NS		Probability 0.000 between pos. -1 and 0	NS			Apicomplexa Specific
TA16255 | organism=Theileria_annulata_strain_Ankara | product=elongation factor 2, putative | location=CR940347:312882-317095(-) | length=1226	NS		Probability 0.000 between pos. -1 and 0	NS			Eukaryotes
TA16370 | organism=Theileria_annulata_strain_Ankara | product=hypothetical protein | location=CR940347:270921-273932(-) | length=1003	NS		Probability 0.000 between pos. -1 and 0	NS			Apicomplexa Specific
TA16535 | organism=Theileria_annulata_strain_Ankara | product=hypothetical protein, conserved | location=CR940347:207047-209146(+) | length=590	NS		Probability 0.000 between pos. -1 and 0	NS			Theileria Specific
TA16660 | organism=Theileria_annulata_strain_Ankara | product=hypothetical protein, conserved | location=CR940347:151238-156544(-) | length=1714	NS		Probability 0.000 between pos. -1 and 0	NS			Apicomplexa Specific
TA16810 | organism=Theileria_annulata_strain_Ankara | product=(RNA) pseudouridylate synthase, putative | location=CR940347:483189-484817(-) | length=441	NS	14 and 15: VLG-FI	Probability 0.000 between pos. 20 and 21	NS			Eukaryotes
TA16865 | organism=Theileria_annulata_strain_Ankara | product=hypothetical protein | location=CR940347:458241-462212(-) | length=1260	NS		Probability 0.000 between pos. -1 and 0	NS			Theileria Specific
TA16980 | organism=Theileria_annulata_strain_Ankara | product=cysteine repeat modular protein 2 homologue, putative | location=CR940347:406644-415329(-) | length=2798	NS	23 and 24: VDS-KA	Probability 0.000 between pos. -1 and 0	NS			Eukaryotes
TA16985 | organism=Theileria_annulata_strain_Ankara | product=cysteine repeat modular protein 2 homologue, putative | location=CR940347:398805-406628(+) | length=2501	NS	1787 and 1788: VMA-RL	Probability 0.000 between pos. -1 and 0	NS			Eukaryotes
TA16990 | organism=Theileria_annulata_strain_Ankara | product=GTP-binding protein, LepA subfamily, putative | location=CR940347:395568-397975(-) | length=730	NS	17 and 18: SLS-SS	Probability 0.000 between pos. 17 and 18	NS			Eukaryotes
TA17020 | organism=Theileria_annulata_strain_Ankara | product=iron-responsive element binding protein/aconitase, putative | location=CR940347:383818-387038(+) | length=929	NS		Probability 0.000 between pos. -1 and 0	NS			Eukaryotes
TA17110 | organism=Theileria_annulata_strain_Ankara | product=SfiI-subtelomeric fragment related protein family member, putative | location=CR940353:6362-8755(-) | length=797	NS	25 and 26: AES-HP	Probability 0.046 between pos. 25 and 26	S	between pos. 25 and 26		Theileria Specific
TA17120 | organism=Theileria_annulata_strain_Ankara | product=Theileria-specific sub-telomeric protein, SVSP family, putative | location=CR940353:24770-27001(-) | length=743	NS	21 and 22: VRS-SD	Probability 0.004 between pos. 21 and 22	S	between pos. 21 and 22		Theileria Specific
TA17215 | organism=Theileria_annulata_strain_Ankara | product=hypothetical protein | location=CR940353:74866-76893(+) | length=675	NS	25 and 26: VLC-AV	Probability 0.011 between pos. 25 and 26	NS		YES(S655); Highly probable	Theileria Specific
TA17265 | organism=Theileria_annulata_strain_Ankara | product=hypothetical protein | location=CR940353:89771-92338(-) | length=754	NS	36 and 37: SYS-YD	Probability 0.053 between pos. 34 and 35	NS			Eukaryotes
TA17375 | organism=Theileria_annulata_strain_Ankara | product=polymorphic antigen precursor, putative | location=CR940352:1843219-1847235(-) | length=1338	NS	20 and 21: IFA-TK	Probability 0.003 between pos. 20 and 21	S	between pos. 20 and 21	non-GPI (non-GPI from both PredGPI and DGPI)	Theileria Specific
TA17545 | organism=Theileria_annulata_strain_Ankara | product=Theileria-specific sub-telomeric protein, SVSP family, putative | location=CR940352:14073-15323(-) | length=416	S	20 and 21: VYC-AD	Probability 0.729 between pos. 20 and 21	S	between pos. 20 and 21	non-GPI (non-GPI from both PredGPI and DGPI)	Theileria Specific
TA17600 | organism=Theileria_annulata_strain_Ankara | product=SfiI-subtelomeric fragment related protein family member, putative | location=CR940352:1257518-1258713(+) | length=391	NS	25 and 26: VES-QP	Probability 0.470 between pos. 25 and 26	S	between pos. 25 and 26		Theileria Specific
TA17650 | organism=Theileria_annulata_strain_Ankara | product=hypothetical protein | location=CR940352:1454472-1465872(+) | length=3754	NS		Probability 0.000 between pos. -1 and 0	NS			Eukaryotes
TA17845 | organism=Theileria_annulata_strain_Ankara | product=hypothetical protein | location=CR940352:1527460-1529191(-) | length=563	NS		Probability 0.000 between pos. -1 and 0	NS			Apicomplexa Specific
TA17885 | organism=Theileria_annulata_strain_Ankara | product=hypothetical protein | location=CR940352:1267623-1270094(-) | length=749	NS	16 and 17: VVS-DV	Probability 0.190 between pos. 16 and 17	S	between pos. 16 and 17		Apicomplexa Specific
TA18060 | organism=Theileria_annulata_strain_Ankara | product=hypothetical protein | location=CR940352:1599066-1606340(-) | length=2424	NS	277 and 278: SNA-QV	Probability 0.000 between pos. -1 and 0	NS			Theileria Specific
TA18070 | organism=Theileria_annulata_strain_Ankara | product=hypothetical protein | location=CR940352:1608424-1613928(+) | length=1752	NS	277 and 278: SNA-QV	Probability 0.000 between pos. -1 and 0	NS			Theileria Specific
TA18085 | organism=Theileria_annulata_strain_Ankara | product=hypothetical protein | location=CR940352:1623713-1626278(-) | length=807	NS		Probability 0.000 between pos. -1 and 0	NS			Apicomplexa Specific
TA18100 | organism=Theileria_annulata_strain_Ankara | product=malate:quinone oxidoreductase, putative | location=CR940352:1629429-1631121(+) | length=493	NS		Probability 0.000 between pos. -1 and 0	NS			Eukaryotes
TA18120 | organism=Theileria_annulata_strain_Ankara | product=hypothetical protein | location=CR940352:1636593-1643810(-) | length=2405	NS		Probability 0.000 between pos. -1 and 0	NS		YES (N2380); Probable	Apicomplexa Specific
TA18155 | organism=Theileria_annulata_strain_Ankara | product=protease, putative | location=CR940352:1660376-1662034(-) | length=530	NS	26 and 27: CVT-IQ	Probability 0.026 between pos. 26 and 27	S	between pos. 26 and 27		Eukaryotes
TA18645 | organism=Theileria_annulata_strain_Ankara | product=hypothetical protein | location=CR940352:1352323-1353947(+) | length=529	NS	163 and 164: VLL-SM	Probability 0.000 between pos. -1 and 0	NS			Theileria Specific
TA18690 | organism=Theileria_annulata_strain_Ankara | product=hypothetical protein | location=CR940352:1368708-1373412(-) | length=1347	NS		Probability 0.000 between pos. -1 and 0	NS			Apicomplexa Specific
TA18730 | organism=Theileria_annulata_strain_Ankara | product=hypothetical protein | location=CR940352:1382717-1383486(+) | length=207	NS		Probability 0.000 between pos. -1 and 0	NS			Theileria Specific
TA18810 | organism=Theileria_annulata_strain_Ankara | product=hypothetical protein | location=CR940352:1408968-1412591(+) | length=1207	NS		Probability 0.000 between pos. -1 and 0	NS			Apicomplexa Specific
TA18830 | organism=Theileria_annulata_strain_Ankara | product=regulator of nonsense transcripts-related protein, putative | location=CR940352:1422200-1426878(+) | length=1189	NS		Probability 0.000 between pos. -1 and 0	NS			Eukaryotes
TA18925 | organism=Theileria_annulata_strain_Ankara | product=hypothetical protein | location=CR940347:2354515-2357658(-) | length=1010	NS		Probability 0.000 between pos. -1 and 0	NS			Apicomplexa Specific
TA19115 | organism=Theileria_annulata_strain_Ankara | product=SfiI-subtelomeric fragment related protein family member, putative | location=CR940347:2550478-2557515(+) | length=2345	NS	28 and 29: VLS-TP	Probability 0.000 between pos. -1 and 0	NS			Theileria Specific
TA19190 | organism=Theileria_annulata_strain_Ankara | product=hypothetical protein | location=CR940347:2258656-2260440(+) | length=594	NS		Probability 0.000 between pos. 23 and 24	NS			Apicomplexa Specific
TA19285 | organism=Theileria_annulata_strain_Ankara | product=30s ribosomal protein s11, putative | location=CR940347:2226087-2226791(+) | length=234	NS		Probability 0.001 between pos. 23 and 24	NS			Eukaryotes
TA19360 | organism=Theileria_annulata_strain_Ankara | product=hypothetical protein, conserved | location=CR940347:2201632-2203407(+) | length=540	NS	30 and 31: SNS-VS	Probability 0.015 between pos. 30 and 31	NS			Apicomplexa Specific
TA19370 | organism=Theileria_annulata_strain_Ankara | product=GTP-binding protein, putative | location=CR940347:2198288-2199299(+) | length=212	NS	27 and 28: AFS-KT	Probability 0.084 between pos. 27 and 28	S	between pos. 27 and 28		Eukaryotes
TA19470 | organism=Theileria_annulata_strain_Ankara | product=pp1-like protein serine/threonine phosphatase, putative | location=CR940347:2165344-2168591(-) | length=955	NS		Probability 0.000 between pos. -1 and 0	NS			Eukaryotes
TA19510 | organism=Theileria_annulata_strain_Ankara | product=centrin 3, putative | location=CR940347:2154314-2155005(+) | length=167	NS		Probability 0.000 between pos. -1 and 0	NS			Eukaryotes
TA19565 | organism=Theileria_annulata_strain_Ankara | product=pre-rRNA processing protein, putative | location=CR940347:2122466-2123586(-) | length=297	NS		Probability 0.000 between pos. -1 and 0	NS			Eukaryotes
TA19595 | organism=Theileria_annulata_strain_Ankara | product=damage-specific DNA binding protein 1, putative | location=CR940347:2105937-2110596(-) | length=1501	NS		Probability 0.000 between pos. -1 and 0	NS			Apicomplexa Specific
TA19635 | organism=Theileria_annulata_strain_Ankara | product=hypothetical protein, conserved | location=CR940347:2094187-2095607(-) | length=361	NS	26 and 27: RIS-QS	Probability 0.234 between pos. 26 and 27	S	between pos. 28 and 29		Eukaryotes
TA19640 | organism=Theileria_annulata_strain_Ankara | product=hypothetical protein | location=CR940347:2092215-2094130(+) | length=525	NS		Probability 0.000 between pos. -1 and 0	NS			Apicomplexa Specific
TA19695 | organism=Theileria_annulata_strain_Ankara | product=hypothetical protein | location=CR940347:2047039-2055042(+) | length=2667	NS		Probability 0.000 between pos. -1 and 0	NS			Eukaryotes
TA19715 | organism=Theileria_annulata_strain_Ankara | product=cysteine desulfurase, putative | location=CR940347:2508195-2511038(+) | length=795	NS		Probability 0.000 between pos. -1 and 0	NS			Eukaryotes
TA19855 | organism=Theileria_annulata_strain_Ankara | product=GTPase, putative | location=CR940347:2459059-2461148(+) | length=550	NS		Probability 0.000 between pos. 19 and 20	NS			Eukaryotes
TA19920 | organism=Theileria_annulata_strain_Ankara | product=hypothetical protein | location=CR940347:2437801-2440293(-) | length=830	NS		Probability 0.000 between pos. -1 and 0	NS			Eukaryotes
TA19925 | organism=Theileria_annulata_strain_Ankara | product=Jumonji family zinc finger protein, putative | location=CR940347:2433367-2435991(-) | length=709	NS		Probability 0.000 between pos. 24 and 25	NS			Eukaryotes
TA19965 | organism=Theileria_annulata_strain_Ankara | product=ubiquitin-related protein, putative | location=CR940347:2415551-2420951(+) | length=1736	NS		Probability 0.000 between pos. -1 and 0	NS			Eukaryotes
TA20370 | organism=Theileria_annulata_strain_Ankara | product=hypothetical protein | location=CR940347:1519482-1520696(+) | length=389	NS		Probability 0.000 between pos. -1 and 0	NS			Apicomplexa Specific
TA20445 | organism=Theileria_annulata_strain_Ankara | product=long-chain-fatty-acid--coa ligase 5, putative | location=CR940347:1543844-1547767(-) | length=1034	NS		Probability 0.000 between pos. -1 and 0	NS			Eukaryotes
TA20515 | organism=Theileria_annulata_strain_Ankara | product=DNA replication licensing factor Mcm2, putative | location=CR940347:1574261-1577672(+) | length=1019	NS		Probability 0.000 between pos. -1 and 0	NS			Eukaryotes
TA20590 | organism=Theileria_annulata_strain_Ankara | product=phosphoenolpyruvate carboxykinase, putative | location=CR940347:1603699-1605680(+) | length=580	NS		Probability 0.000 between pos. -1 and 0	NS			Eukaryotes
TA20605 | organism=Theileria_annulata_strain_Ankara | product=udp-N-acetylglucosamine pyrophosphorylase, putative | location=CR940347:1610691-1612382(-) | length=523	NS		Probability 0.000 between pos. -1 and 0	NS			Eukaryotes
TA20680 | organism=Theileria_annulata_strain_Ankara | product=integral membrane protein, rhomboid family | location=CR940347:1656786-1658418(-) | length=511	NS		Probability 0.000 between pos. -1 and 0	NS			Eukaryotes
TA20700 | organism=Theileria_annulata_strain_Ankara | product=hypothetical protein, conserved | location=CR940347:1663831-1671728(+) | length=2561	NS		Probability 0.000 between pos. -1 and 0	NS			Eukaryotes
TA20725 | organism=Theileria_annulata_strain_Ankara | product=hypothetical protein | location=CR940347:1679089-1683757(+) | length=1437	NS		Probability 0.000 between pos. -1 and 0	NS			Apicomplexa Specific
TA20770 | organism=Theileria_annulata_strain_Ankara | product=hypothetical protein | location=CR940347:1703509-1711455(+) | length=2579	NS		Probability 0.000 between pos. -1 and 0	NS			Apicomplexa Specific
TA20783 | organism=Theileria_annulata_strain_Ankara | product=cysteine repeat modular protein homologue, putative | location=CR940347:1726361-1734434(+) | length=2635	NS		Probability 0.000 between pos. -1 and 0	NS			Apicomplexa Specific
TA20815 | organism=Theileria_annulata_strain_Ankara | product=tata box binding protein, putative | location=CR940347:1750530-1752032(-) | length=401	NS		Probability 0.000 between pos. -1 and 0	NS			Eukaryotes
TA20825 | organism=Theileria_annulata_strain_Ankara | product=serine-threonine protein kinase, putative | location=CR940347:1753953-1758284(-) | length=1413	NS		Probability 0.000 between pos. -1 and 0	NS			Apicomplexa Specific
TA20830 | organism=Theileria_annulata_strain_Ankara | product=hypothetical protein | location=CR940347:1758913-1762032(+) | length=1039	NS	30 and 31: CES-FL	Probability 0.000 between pos. 30 and 31	NS			Theileria Specific
TA20935 | organism=Theileria_annulata_strain_Ankara | product=hypothetical protein | location=CR940347:1810428-1812490(+) | length=652	NS		Probability 0.000 between pos. -1 and 0	NS			Apicomplexa Specific
TA20960 | organism=Theileria_annulata_strain_Ankara | product=DNA polymerase i, putative | location=CR940347:1820144-1826174(+) | length=1786	NS	50 and 51: SES-VK	Probability 0.000 between pos. -1 and 0	NS			Eukaryotes
TA20980 | organism=Theileria_annulata_strain_Ankara | product=proline-rich hypothetical protein | location=CR940347:1832296-1835299(-) | length=989	S	19 and 20: SHA-SD	Probability 0.888 between pos. 19 and 20	S	between pos. 19 and 20	Non-GPI (non-GPI from both PredGPI and DGPI)	Theileria Specific
TA21430 | organism=Theileria_annulata_strain_Ankara | product=importin (karyopherin) beta, putative | location=CR940347:1995762-2000412(+) | length=1312	NS		Probability 0.000 between pos. -1 and 0	NS			Eukaryotes

## Sheet: T. parva
Name	SignalP 3.0 Prediction			SignalP 4.0 prediction		GPI (omega-site position) as predicted by PredGPI (http://gpcr.biocomp.unibo.it/predgpi/)	Orthology
	Signal Peptide/Non-signal Peptide (S/NS)	Cleavage Site (ANN)	Cleavage Site (HMM)	Signal Peptide/Non-signal Peptide (S/NS)	Position
TP01_0012 | organism=Theileria_parva_strain_Muguga | product=protein kinase C interacting protein 1, putative | location=AAGK01000001:38315-38981(-) | length=180	S	23 and 24: VSS-FF	Probability 0.627 between pos. 23 and 24	NS			Eukaryotes
TP01_0022 | organism=Theileria_parva_strain_Muguga | product=hypothetical protein | location=AAGK01000001:64848-67607(-) | length=850	NS		Probability 0.000 between pos. 34 and 35	NS			Apicomplexa Specific				hypothetical	annotated
TP01_0051 | organism=Theileria_parva_strain_Muguga | product=hypothetical protein | location=AAGK01000001:111412-113295(-) | length=627	NS		Probability 0.000 between pos. -1 and 0	NS			Apicomplexa Specific		Theileria Specific	Signal	2	4
TP01_0052 | organism=Theileria_parva_strain_Muguga | product=hypothetical protein | location=AAGK01000001:113679-116981(+) | length=949	NS		Probability 0.000 between pos. -1 and 0	NS			Apicomplexa Specific			No-Signal	45	0
TP01_0056 | organism=Theileria_parva_strain_Muguga | product=hypothetical protein | location=AAGK01000001:122649-123173(+) | length=174	S	23 and 24: VLG-GN	Probability 0.900 between pos. 23 and 24	S	between pos. 23 and 24		Apicomplexa Specific		Apicomplexa Specific	Signal	2	0
TP01_0068 | organism=Theileria_parva_strain_Muguga | product=hypothetical protein | location=AAGK01000001:138850-141345(+) | length=831	NS		Probability 0.000 between pos. -1 and 0	NS		maker for ab initio gene predction	Eukaryotes			No-Signal	53	2
TP01_0070 | organism=Theileria_parva_strain_Muguga | product=hypothetical protein | location=AAGK01000001:144288-145856(+) | length=404	NS		Probability 0.000 between pos. -1 and 0	NS		blast2go	Eukaryotes		Other Eukaryotes	Signal	0	2
TP01_0128 | organism=Theileria_parva_strain_Muguga | product=hypothetical protein | location=AAGK01000001:260734-263452(+) | length=617	NS		Probability 0.000 between pos. -1 and 0	NS			Eukaryotes			No-Signal	53	38
TP01_0152 | organism=Theileria_parva_strain_Muguga | product=hypothetical protein | location=AAGK01000001:309189-311801(-) | length=870	NS		Probability 0.000 between pos. -1 and 0	NS			Apicomplexa Specific
TP01_0195 | organism=Theileria_parva_strain_Muguga | product=hypothetical protein | location=AAGK01000001:389872-391657(-) | length=534	NS	30 and 31: SNS-IS	Probability 0.009 between pos. 30 and 31	NS			Apicomplexa Specific
TP01_0219 | organism=Theileria_parva_strain_Muguga | product=serine/threonine protein phosphatase, putative | location=AAGK01000001:425667-428951(+) | length=935	NS		Probability 0.000 between pos. -1 and 0	NS			Eukaryotes
TP01_0243 | organism=Theileria_parva_strain_Muguga | product=hypothetical protein | location=AAGK01000001:484867-489662(+) | length=1504	NS		Probability 0.000 between pos. -1 and 0	NS			Apicomplexa Specific
TP01_0250 | organism=Theileria_parva_strain_Muguga | product=hypothetical protein | location=AAGK01000001:499999-501532(+) | length=376	NS	44 and 45: SQS-SD	Probability 0.048 between pos. 44 and 45	NS			Eukaryotes
TP01_0263 | organism=Theileria_parva_strain_Muguga | product=hypothetical protein | location=AAGK01000001:536796-544811(-) | length=2659	NS		Probability 0.000 between pos. -1 and 0	NS			Eukaryotes
TP01_0270 | organism=Theileria_parva_strain_Muguga | product=hypothetical protein | location=AAGK01000001:556373-557018(-) | length=151	NS		Probability 0.000 between pos. 38 and 39	NS			Apicomplexa Specific
TP01_0283 | organism=Theileria_parva_strain_Muguga | product=karyopherin beta, putative | location=AAGK01000001:577142-580969(-) | length=1099	NS		Probability 0.000 between pos. -1 and 0	NS			Eukaryotes
TP01_0373 | organism=Theileria_parva_strain_Muguga | product=hypothetical protein | location=AAGK01000001:759455-762706(-) | length=1034	NS		Probability 0.000 between pos. -1 and 0	NS			Eukaryotes
TP01_0380 | organism=Theileria_parva_strain_Muguga | product=hypothetical protein | location=AAGK01000001:771958-775561(+) | length=1189	NS	19 and 20: SNA-SD	Probability 0.152 between pos. 19 and 20	S	between pos. 19 and 20		Theileria Specific
TP01_0382 | organism=Theileria_parva_strain_Muguga | product=hypothetical protein | location=AAGK01000001:776790-779081(-) | length=676	NS		Probability 0.000 between pos. -1 and 0	NS			Apicomplexa Specific
TP01_0386 | organism=Theileria_parva_strain_Muguga | product=hypothetical protein | location=AAGK01000001:782708-788757(-) | length=1786	NS	50 and 51: SEC-VK	Probability 0.000 between pos. -1 and 0	NS			Eukaryotes
TP01_0421 | organism=Theileria_parva_strain_Muguga | product=hypothetical protein, conserved | location=AAGK01000001:853273-857769(+) | length=1466	NS		Probability 0.000 between pos. -1 and 0	NS			Apicomplexa Specific
TP01_0423 | organism=Theileria_parva_strain_Muguga | product=hypothetical protein | location=AAGK01000001:859736-860101(+) | length=121	NS		Probability 0.000 between pos. 16 and 17	NS		YES (N93); Weakly Probable	Theileria Specific
TP01_0433 | organism=Theileria_parva_strain_Muguga | product=hypothetical protein, conserved | location=AAGK01000001:877415-883005(-) | length=1853	NS	1250 and 1251: VVC-FV	Probability 0.000 between pos. -1 and 0	NS			Apicomplexa Specific
TP01_0442 | organism=Theileria_parva_strain_Muguga | product=hypothetical protein | location=AAGK01000001:901698-909384(-) | length=2238	NS	35 and 36: TTC-FI	Probability 0.000 between pos. -1 and 0	NS		YES (V2207); Probable	Apicomplexa Specific
TP01_0466 | organism=Theileria_parva_strain_Muguga | product=hypothetical protein, conserved | location=AAGK01000001:953211-961982(-) | length=2860	NS		Probability 0.000 between pos. -1 and 0	NS			Eukaryotes
TP01_0485 | organism=Theileria_parva_strain_Muguga | product=hypothetical protein | location=AAGK01000001:1002765-1007304(+) | length=1496	NS		Probability 0.000 between pos. -1 and 0	NS			Apicomplexa Specific
TP01_0489 | organism=Theileria_parva_strain_Muguga | product=UDP-N-acetylglucosamine pyrophosphorylase, putative | location=AAGK01000001:1013645-1014985(+) | length=446	NS		Probability 0.000 between pos. -1 and 0	NS			Eukaryotes
TP01_0495 | organism=Theileria_parva_strain_Muguga | product=phosphoenolpyruvate carboxykinase, putative | location=AAGK01000001:1023572-1025686(-) | length=580	NS		Probability 0.000 between pos. -1 and 0	NS			Eukaryotes
TP01_0520 | organism=Theileria_parva_strain_Muguga | product=long-chain fatty acid CoA ligase, putative | location=AAGK01000001:1083729-1086759(+) | length=669	NS		Probability 0.000 between pos. -1 and 0	NS			Eukaryotes
TP01_0552 | organism=Theileria_parva_strain_Muguga | product=hypothetical protein | location=AAGK01000001:1155554-1158399(-) | length=605	NS	21 and 22: NNG-FP	Probability 0.015 between pos. 21 and 22	S	between pos. 21 and 22		Theileria Specific
TP01_0557 | organism=Theileria_parva_strain_Muguga | product=hypothetical protein | location=AAGK01000001:1164608-1167488(+) | length=713	NS	20 and 21: VKT-VP	Probability 0.001 between pos. 20 and 21	NS			Apicomplexa Specific
TP01_0561 | organism=Theileria_parva_strain_Muguga | product=hypothetical protein | location=AAGK01000001:1174842-1177301(+) | length=819	NS	14 and 15: VLC-DS	Probability 0.091 between pos. 16 and 17	S	between pos. 14 and 15		Theileria Specific
TP01_0594 | organism=Theileria_parva_strain_Muguga | product=hypothetical protein | location=AAGK01000001:1252125-1255605(+) | length=973	NS		Probability 0.000 between pos. -1 and 0	NS			Apicomplexa Specific
TP01_0603 | organism=Theileria_parva_strain_Muguga | product=TashAT2 protein, putative | location=AAGK01000001:1273607-1274623(+) | length=338	S	23 and 24: VSS-DK	Probability 0.796 between pos. 23 and 24	S	between pos. 23 and 24		Theileria Specific
TP01_0606 | organism=Theileria_parva_strain_Muguga | product=Tash1 protein, putative | location=AAGK01000001:1278261-1279394(+) | length=350	S	23 and 24: AFS-NV	Probability 0.760 between pos. 23 and 24	NS			Theileria Specific
TP01_0617 | organism=Theileria_parva_strain_Muguga | product=Tash1 protein, putative | location=AAGK01000001:1294567-1295847(+) | length=426	S	23 and 24: VSS-LT	Probability 0.415 between pos. 23 and 24	NS			Theileria Specific
TP01_0660 | organism=Theileria_parva_strain_Muguga | product=adaptin medium chain, putative | location=AAGK01000001:1381772-1383315(+) | length=493	NS	16 and 17: VLA-LR	Probability 0.030 between pos. 16 and 17	NS			Apicomplexa Specific
TP01_0707 | organism=Theileria_parva_strain_Muguga | product=hypothetical protein | location=AAGK01000001:1493855-1496364(-) | length=560	NS		Probability 0.000 between pos. -1 and 0	NS			Eukaryotes
TP01_0719 | organism=Theileria_parva_strain_Muguga | product=hypothetical protein | location=AAGK01000001:1517324-1518427(-) | length=367	S	20 and 21: CNC-VR	Probability 0.787 between pos. 20 and 21	S	between pos. 20 and 21		Theileria Specific
TP01_0741 | organism=Theileria_parva_strain_Muguga | product=hypothetical protein | location=AAGK01000001:1570030-1572993(+) | length=987	NS		Probability 0.000 between pos. -1 and 0	NS			Apicomplexa Specific
TP01_0767 | organism=Theileria_parva_strain_Muguga | product=hypothetical protein | location=AAGK01000001:1617532-1618770(+) | length=297	NS		Probability 0.000 between pos. 17 and 18	NS			Apicomplexa Specific
TP01_0782 | organism=Theileria_parva_strain_Muguga | product=hypothetical protein | location=AAGK01000001:1650422-1652139(-) | length=393	NS		Probability 0.000 between pos. -1 and 0	NS			Eukaryotes
TP01_0786 | organism=Theileria_parva_strain_Muguga | product=hypothetical protein | location=AAGK01000001:1657547-1658962(+) | length=439	NS	405 and 406: VSA-TY	Probability 0.000 between pos. -1 and 0	NS			Eukaryotes
TP01_0792 | organism=Theileria_parva_strain_Muguga | product=hypothetical protein | location=AAGK01000001:1666332-1668715(+) | length=502	NS	34 and 35: SIT-IF	Probability 0.000 between pos. 32 and 33	NS			Apicomplexa Specific
TP01_0810 | organism=Theileria_parva_strain_Muguga | product=ADP-ribosylation factor GTPase-activating protein, putative | location=AAGK01000001:1707787-1708889(-) | length=334	NS		Probability 0.000 between pos. 18 and 19	NS			Eukaryotes
TP01_0859 | organism=Theileria_parva_strain_Muguga | product=hypothetical protein | location=AAGK01000001:1800912-1801798(+) | length=163	NS (Signal Anchor)	39 and 40: VIS-NK	Probability 0.001 between pos. 39 and 40	NS			Eukaryotes
TP01_0866 | organism=Theileria_parva_strain_Muguga | product=hypothetical protein | location=AAGK01000001:1813175-1818625(+) | length=1816	NS		Probability 0.000 between pos. -1 and 0	NS			Eukaryotes
TP01_0882 | organism=Theileria_parva_strain_Muguga | product=hypothetical protein | location=AAGK01000001:1843100-1844113(+) | length=337	NS		Probability 0.000 between pos. -1 and 0	NS			Apicomplexa Specific
TP01_0886 | organism=Theileria_parva_strain_Muguga | product=cytochrome c1 heme lyase, putative | location=AAGK01000001:1847913-1848568(-) | length=194	NS		Probability 0.000 between pos. -1 and 0	NS			Eukaryotes
TP01_0920 | organism=Theileria_parva_strain_Muguga | product=hypothetical protein | location=AAGK01000001:1905008-1906523(+) | length=478	NS		Probability 0.000 between pos. -1 and 0	NS			Apicomplexa Specific
TP01_0947 | organism=Theileria_parva_strain_Muguga | product=hypothetical protein | location=AAGK01000001:1964550-1965420(+) | length=253	NS		Probability 0.001 between pos. 20 and 21	NS			Eukaryotes
TP01_0958 | organism=Theileria_parva_strain_Muguga | product=hypothetical protein | location=AAGK01000001:1982264-1984579(-) | length=676	NS		Probability 0.000 between pos. -1 and 0	NS			Eukaryotes
TP01_0973 | organism=Theileria_parva_strain_Muguga | product=hypothetical protein | location=AAGK01000001:2014846-2017102(-) | length=706	NS		Probability 0.000 between pos. -1 and 0	NS			Eukaryotes
TP01_0982 | organism=Theileria_parva_strain_Muguga | product=hypothetical protein | location=AAGK01000001:2031000-2033921(+) | length=973	NS		Probability 0.000 between pos. -1 and 0	NS			Apicomplexa Specific
TP01_1009 | organism=Theileria_parva_strain_Muguga | product=hypothetical protein, conserved | location=AAGK01000001:2077209-2078798(+) | length=436	NS	21 and 22: PQS-YY	Probability 0.002 between pos. 19 and 20	NS			Eukaryotes
TP01_1021 | organism=Theileria_parva_strain_Muguga | product=hypothetical protein | location=AAGK01000001:2099644-2103713(+) | length=1197	NS		Probability 0.000 between pos. -1 and 0	NS			Theileria Specific
TP01_1026 | organism=Theileria_parva_strain_Muguga | product=hypothetical protein | location=AAGK01000001:2110752-2112066(+) | length=421	NS		Probability 0.000 between pos. -1 and 0	NS			Theileria Specific
TP01_1045 | organism=Theileria_parva_strain_Muguga | product=GTP-binding protein lepA, putative | location=AAGK01000001:2156323-2158795(+) | length=711	NS	17 and 18: SLS-IS	Probability 0.002 between pos. 19 and 20	NS			Eukaryotes
TP01_1050 | organism=Theileria_parva_strain_Muguga | product=aconitate hydratase, putative | location=AAGK01000001:2165760-2169151(-) | length=912	NS		Probability 0.000 between pos. -1 and 0	NS			Eukaryotes
TP01_1063 | organism=Theileria_parva_strain_Muguga | product=hypothetical protein, conserved | location=AAGK01000001:2194205-2202162(-) | length=1917	NS		Probability 0.000 between pos. -1 and 0	NS			Eukaryotes
TP01_1069 | organism=Theileria_parva_strain_Muguga | product=monosaccharide transporter, putative | location=AAGK01000001:2212013-2213437(-) | length=474	NS	20 and 21: LAS-LN	Probability 0.160 between pos. 26 and 27	S	between pos. 24 and 25		Eukaryotes
TP01_1088 | organism=Theileria_parva_strain_Muguga | product=elongation factor Tu, putative | location=AAGK01000001:2237799-2242015(+) | length=1210	NS		Probability 0.000 between pos. -1 and 0	NS			Eukaryotes
TP01_1104 | organism=Theileria_parva_strain_Muguga | product=hypothetical protein | location=AAGK01000001:2265530-2266964(-) | length=423	NS		Probability 0.000 between pos. -1 and 0	NS			Eukaryotes
TP01_1108 | organism=Theileria_parva_strain_Muguga | product=hypothetical protein | location=AAGK01000001:2276610-2279609(+) | length=999	NS	129 and 130: VDA-GA	Probability 0.000 between pos. -1 and 0	NS			Apicomplexa Specific
TP01_1139 | organism=Theileria_parva_strain_Muguga | product=hypothetical protein | location=AAGK01000001:2342040-2344113(-) | length=603	NS		Probability 0.000 between pos. -1 and 0	NS			Theileria Specific
TP01_1161 | organism=Theileria_parva_strain_Muguga | product=hypothetical protein | location=AAGK01000001:2384578-2390564(+) | length=1946	NS		Probability 0.000 between pos. -1 and 0	NS			Apicomplexa Specific
TP01_1222 | organism=Theileria_parva_strain_Muguga | product=hypothetical protein | location=AAGK01000001:2519570-2522182(+) | length=870	NS		Probability 0.000 between pos. -1 and 0	NS			Theileria Specific
TP02_0019 | organism=Theileria_parva_strain_Muguga | product=hypothetical protein | location=AAGK01000002:47435-52807(+) | length=1790	NS	17 and 18: CHC-II	Probability 0.000 between pos. 17 and 18	S	between pos. 17 and 18		Theileria Specific
TP02_0049 | organism=Theileria_parva_strain_Muguga | product=hypothetical protein | location=AAGK01000002:113707-115497(-) | length=596	NS		Probability 0.000 between pos. -1 and 0	NS			Theileria Specific
TP02_0062 | organism=Theileria_parva_strain_Muguga | product=hypothetical protein | location=AAGK01000002:144076-146655(+) | length=859	NS		Probability 0.000 between pos. -1 and 0	NS			Theileria Specific
TP02_0109 | organism=Theileria_parva_strain_Muguga | product=hypothetical protein | location=AAGK01000002:222426-222841(-) | length=99	NS		Probability 0.000 between pos. 28 and 29	NS			Theileria Specific
TP02_0148 | organism=Theileria_parva_strain_Muguga | product=heat shock protein 70 | location=AAGK01000002:300612-302555(+) | length=647	NS		Probability 0.000 between pos. 18 and 19	NS			Eukaryotes
TP02_0189 | organism=Theileria_parva_strain_Muguga | product=hypothetical protein | location=AAGK01000002:395638-396531(-) | length=297	NS		Probability 0.000 between pos. -1 and 0	NS			Theileria Specific
TP02_0216 | organism=Theileria_parva_strain_Muguga | product=hypothetical protein | location=AAGK01000002:441499-445812(-) | length=1298	NS	47 and 48: VTS-NN	Probability 0.000 between pos. -1 and 0	NS			Theileria Specific
TP02_0248 | organism=Theileria_parva_strain_Muguga | product=GTP-binding nuclear protein 1, putative | location=AAGK01000002:504072-506175(-) | length=597	NS		Probability 0.000 between pos. -1 and 0	NS			Eukaryotes
TP02_0284 | organism=Theileria_parva_strain_Muguga | product=hypothetical protein | location=AAGK01000002:572551-574719(+) | length=722	NS		Probability 0.000 between pos. -1 and 0	NS			Theileria Specific
TP02_0285 | organism=Theileria_parva_strain_Muguga | product=hypothetical protein, conserved | location=AAGK01000002:574809-577018(-) | length=631	NS		Probability 0.000 between pos. -1 and 0	NS			Eukaryotes
TP02_0301 | organism=Theileria_parva_strain_Muguga | product=CG8 protein, putative | location=AAGK01000002:601559-602652(-) | length=237	NS		Probability 0.000 between pos. 18 and 19	NS			Eukaryotes
TP02_0306 | organism=Theileria_parva_strain_Muguga | product=hypothetical protein | location=AAGK01000002:610160-612427(-) | length=755	NS		Probability 0.000 between pos. -1 and 0	NS			Theileria Specific
TP02_0315 | organism=Theileria_parva_strain_Muguga | product=hypothetical protein | location=AAGK01000002:631117-633015(+) | length=480	NS		Probability 0.000 between pos. 17 and 18	NS			Eukaryotes
TP02_0331 | organism=Theileria_parva_strain_Muguga | product=ubiquitin activating enzyme, putatuve | location=AAGK01000002:663323-666823(-) | length=1126	NS	20 and 21: SSC-VN	Probability 0.000 between pos. 18 and 19	S	between pos. 20 and 21		Apicomplexa Specific
TP02_0363 | organism=Theileria_parva_strain_Muguga | product=hypothetical protein | location=AAGK01000002:720002-722862(-) | length=889	NS		Probability 0.000 between pos. -1 and 0	NS			Theileria Specific
TP02_0368 | organism=Theileria_parva_strain_Muguga | product=hypothetical protein, conserved | location=AAGK01000002:728975-731390(-) | length=607	NS		Probability 0.000 between pos. -1 and 0	NS			Eukaryotes
TP02_0384 | organism=Theileria_parva_strain_Muguga | product=hypothetical protein | location=AAGK01000002:757702-759329(-) | length=522	NS	21 and 22: VFS-LY	Probability 0.005 between pos. 21 and 22	S	between pos. 21 and 22		Apicomplexa Specific
TP02_0397 | organism=Theileria_parva_strain_Muguga | product=hypothetical protein | location=AAGK01000002:786310-788057(+) | length=476	NS	23 and 24: CCS-IF	Probability 0.022 between pos. 31 and 32	NS			Apicomplexa Specific
TP02_0399 | organism=Theileria_parva_strain_Muguga | product=calcium-dependent protein kinase, putative | location=AAGK01000002:789880-792920(-) | length=844	NS		Probability 0.000 between pos. -1 and 0	NS			Eukaryotes
TP02_0405 | organism=Theileria_parva_strain_Muguga | product=hypothetical protein | location=AAGK01000002:806847-812318(+) | length=1552	NS		Probability 0.000 between pos. -1 and 0	NS			Apicomplexa Specific
TP02_0439 | organism=Theileria_parva_strain_Muguga | product=hypothetical protein | location=AAGK01000002:880678-881525(+) | length=271	NS		Probability 0.007 between pos. 21 and 22	NS			Apicomplexa Specific
TP02_0457 | organism=Theileria_parva_strain_Muguga | product=hypothetical protein | location=AAGK01000002:907876-910326(-) | length=816	NS		Probability 0.000 between pos. -1 and 0	NS			Apicomplexa Specific
TP02_0498 | organism=Theileria_parva_strain_Muguga | product=ATP-dependent RNA helicase, putative | location=AAGK01000002:982241-984299(-) | length=648	NS		Probability 0.000 between pos. -1 and 0	NS			Eukaryotes
TP02_0526 | organism=Theileria_parva_strain_Muguga | product=hypothetical protein | location=AAGK01000002:1057879-1059522(-) | length=547	NS		Probability 0.000 between pos. -1 and 0	NS			Theileria Specific
TP02_0535 | organism=Theileria_parva_strain_Muguga | product=hypothetical protein | location=AAGK01000002:1078978-1079922(+) | length=314	NS		Probability 0.000 between pos. -1 and 0	NS			Theileria Specific
TP02_0554 | organism=Theileria_parva_strain_Muguga | product=sulfate transporter, putative | location=AAGK01000002:1114986-1118213(-) | length=877	NS	568 and 569: VLA-AF	Probability 0.000 between pos. -1 and 0	NS			Eukaryotes
TP02_0567 | organism=Theileria_parva_strain_Muguga | product=hypothetical protein | location=AAGK01000002:1140768-1143502(-) | length=463	NS		Probability 0.000 between pos. -1 and 0	NS			Apicomplexa Specific
TP02_0569 | organism=Theileria_parva_strain_Muguga | product=hypothetical protein | location=AAGK01000002:1146692-1148008(+) | length=438	NS		Probability 0.000 between pos. 35 and 36	NS			Theileria Specific
TP02_0590 | organism=Theileria_parva_strain_Muguga | product=hypothetical protein | location=AAGK01000002:1195150-1196490(-) | length=446	NS		Probability 0.000 between pos. 30 and 31	NS			Eukaryotes
TP02_0603 | organism=Theileria_parva_strain_Muguga | product=hypothetical protein, conserved | location=AAGK01000002:1225240-1228135(-) | length=662	NS	16 and 17: QNS-TH	Probability 0.014 between pos. 13 and 14	S	between pos. 17 and 18		Eukaryotes
TP02_0616 | organism=Theileria_parva_strain_Muguga | product=hypothetical protein | location=AAGK01000002:1250064-1252386(+) | length=342	NS	25 and 26: LRA-SV	Probability 0.001 between pos. 25 and 26	NS			Theileria Specific
TP02_0618 | organism=Theileria_parva_strain_Muguga | product=hypothetical protein | location=AAGK01000002:1253967-1256084(-) | length=705	NS		Probability 0.000 between pos. -1 and 0	NS			Theileria Specific
TP02_0632 | organism=Theileria_parva_strain_Muguga | product=hypothetical protein | location=AAGK01000002:1279662-1280706(+) | length=182	NS		Probability 0.068 between pos. 20 and 21	NS			Apicomplexa Specific
TP02_0644 | organism=Theileria_parva_strain_Muguga | product=hypothetical protein | location=AAGK01000002:1296804-1297544(+) | length=246	NS		Probability 0.000 between pos. -1 and 0	NS			Theileria Specific
TP02_0647 | organism=Theileria_parva_strain_Muguga | product=hypothetical protein | location=AAGK01000002:1300488-1301640(+) | length=357	NS		Probability 0.000 between pos. -1 and 0	NS			Eukaryotes
TP02_0743 | organism=Theileria_parva_strain_Muguga | product=hypothetical protein | location=AAGK01000002:1484772-1486301(-) | length=368	NS		Probability 0.000 between pos. -1 and 0	NS			Apicomplexa Specific
TP02_0753 | organism=Theileria_parva_strain_Muguga | product=heat shock protein 70, putative | location=AAGK01000002:1505718-1507763(-) | length=681	NS		Probability 0.000 between pos. 18 and 19	NS			Eukaryotes
TP02_0758 | organism=Theileria_parva_strain_Muguga | product=hypothetical protein | location=AAGK01000002:1512455-1514377(-) | length=640	NS	25 and 26: SCG-DA	Probability 0.327 between pos. 27 and 28	S	between pos. 27 and 28		Theileria Specific
TP02_0772 | organism=Theileria_parva_strain_Muguga | product=phospholipid-transporting ATPase, putative | location=AAGK01000002:1552371-1556577(+) | length=1280	NS	447 and 448: LSL-RI	Probability 0.000 between pos. -1 and 0	NS			Eukaryotes
TP02_0831 | organism=Theileria_parva_strain_Muguga | product=hypothetical protein, conserved | location=AAGK01000002:1685136-1686622(+) | length=312	NS		Probability 0.000 between pos. -1 and 0	NS			Eukaryotes
TP02_0843 | organism=Theileria_parva_strain_Muguga | product=hypothetical protein | location=AAGK01000002:1708930-1711204(+) | length=659	NS		Probability 0.000 between pos. -1 and 0	NS			Apicomplexa Specific
TP02_0876 | organism=Theileria_parva_strain_Muguga | product=hypothetical protein | location=AAGK01000002:1776214-1783284(-) | length=2356	NS	25 and 26: VES-AQ	Probability 0.000 between pos. -1 and 0	S	between pos. 25 and 26		Eukaryotes
TP02_0933 | organism=Theileria_parva_strain_Muguga | product=hypothetical protein | location=AAGK01000002:1897139-1899344(+) | length=675	NS		Probability 0.000 between pos. -1 and 0	NS			Apicomplexa Specific
TP02_0954 | organism=Theileria_parva_strain_Muguga | product=hypothetical protein | location=AAGK01000002:1956808-1958241(+) | length=477	NS	21 and 22: AKC-AD	Probability 0.013 between pos. 21 and 22	S	between pos. 21 and 22		Theileria Specific
TP02_0958 | organism=Theileria_parva_strain_Muguga | product=hypothetical protein | location=AAGK01000002:1963876-1965903(+) | length=675	NS	20 and 21: VEC-AD	Probability 0.084 between pos. 20 and 21	S	between pos. 20 and 21		Theileria Specific
TP03_0012 | organism=Theileria_parva_strain_Muguga | product=hypothetical protein | location=AAGK01000005:28391-30338(-) | length=512	NS	16 and 17: GFC-FI	Probability 0.005 between pos. 16 and 17	NS			Eukaryotes
TP03_0045 | organism=Theileria_parva_strain_Muguga | product=hypothetical protein | location=AAGK01000005:85176-86609(+) | length=477	NS		Probability 0.000 between pos. -1 and 0	NS			Theileria Specific
TP03_0048 | organism=Theileria_parva_strain_Muguga | product=glutamine-dependent carbamoyl phosphate synthase, putative | location=AAGK01000005:90983-97519(+) | length=1680	NS		Probability 0.000 between pos. -1 and 0	NS			Eukaryotes
TP03_0145 | organism=Theileria_parva_strain_Muguga | product=hypothetical protein | location=AAGK01000005:281031-281880(+) | length=174	NS		Probability 0.020 between pos. 17 and 18	NS			Eukaryotes
TP03_0168 | organism=Theileria_parva_strain_Muguga | product=hypothetical protein | location=AAGK01000005:325834-333125(+) | length=2361	NS	18 and 19: ALC-NF	Probability 0.000 between pos. -1 and 0	S	between pos. 18 and 19		Theileria Specific
TP03_0172 | organism=Theileria_parva_strain_Muguga | product=hypothetical protein, conserved | location=AAGK01000005:345129-348991(+) | length=980	NS		Probability 0.000 between pos. -1 and 0	NS			Eukaryotes
TP03_0192 | organism=Theileria_parva_strain_Muguga | product=translation initiation factor IF-2, putative | location=AAGK01000005:382121-385698(-) | length=956	NS		Probability 0.000 between pos. -1 and 0	NS			Eukaryotes
TP03_0216 | organism=Theileria_parva_strain_Muguga | product=RNA helicase, putative | location=AAGK01000005:442159-444271(+) | length=476	NS		Probability 0.000 between pos. -1 and 0	NS			Eukaryotes
TP03_0260 | organism=Theileria_parva_strain_Muguga | product=hypothetical protein | location=AAGK01000005:541033-542487(+) | length=450	NS		Probability 0.000 between pos. -1 and 0	NS			Apicomplexa Specific
TP03_0263 | organism=Theileria_parva_strain_Muguga | product=hypothetical protein | location=AAGK01000005:546545-548911(+) | length=788	NS	18 and 19: VES-ND	Probability 0.072 between pos. 18 and 19	S	between pos. 18 and 19		Theileria Specific
TP03_0272 | organism=Theileria_parva_strain_Muguga | product=hypothetical protein | location=AAGK01000005:564229-565119(+) | length=219	NS	18 and 19: KST-VE	Probability 0.076 between pos. 18 and 19	S	between pos. 18 and 19		Theileria Specific
TP03_0292 | organism=Theileria_parva_strain_Muguga | product=splicing factor Prp8, putative | location=AAGK01000005:598212-607253(-) | length=2736	NS		Probability 0.000 between pos. -1 and 0	NS			Eukaryotes
TP03_0299 | organism=Theileria_parva_strain_Muguga | product=hypothetical protein | location=AAGK01000005:618337-621119(-) | length=770	NS	20 and 21: IHA-ME	Probability 0.001 between pos. 20 and 21	S	between pos. 20 and 21		Theileria Specific
TP03_0302 | organism=Theileria_parva_strain_Muguga | product=peptide chain release factor 1, putative | location=AAGK01000005:624239-626617(+) | length=299	NS		Probability 0.000 between pos. 17 and 18	NS			Eukaryotes
TP03_0336 | organism=Theileria_parva_strain_Muguga | product=hypothetical protein | location=AAGK01000005:689899-692910(-) | length=1003	NS	22 and 23: SNA-LP	Probability 0.023 between pos. 22 and 23	S	between pos. 22 and 23		Apicomplexa Specific
TP03_0369 | organism=Theileria_parva_strain_Muguga | product=hypothetical protein | location=AAGK01000005:758355-761572(-) | length=1011	NS	552 and 553: SHA-QL	Probability 0.000 between pos. -1 and 0	NS			Apicomplexa Specific
TP03_0389 | organism=Theileria_parva_strain_Muguga | product=hypothetical protein | location=AAGK01000005:802940-803905(+) | length=321	NS		Probability 0.000 between pos. -1 and 0	NS			Theileria Specific
TP03_0394 | organism=Theileria_parva_strain_Muguga | product=splicing factor, putative | location=AAGK01000005:813057-816658(+) | length=1007	NS		Probability 0.000 between pos. -1 and 0	NS			Eukaryotes
TP03_0416 | organism=Theileria_parva_strain_Muguga | product=leucyl-tRNA synthetase, putative | location=AAGK01000005:860180-862936(-) | length=918	NS	21 and 22: LDC-VP	Probability 0.010 between pos. 21 and 22	S	between pos. 21 and 22		Eukaryotes
TP03_0433 | organism=Theileria_parva_strain_Muguga | product=ATP-dependent RNA helicase, putative | location=AAGK01000005:886949-888920(-) | length=566	NS		Probability 0.000 between pos. -1 and 0	NS			Eukaryotes
TP03_0452 | organism=Theileria_parva_strain_Muguga | product=hypothetical protein, conserved | location=AAGK01000005:921364-922847(-) | length=316	NS		Probability 0.000 between pos. -1 and 0	NS			Eukaryotes
TP03_0471 | organism=Theileria_parva_strain_Muguga | product=hypothetical protein | location=AAGK01000005:982064-983815(-) | length=538	NS		Probability 0.000 between pos. -1 and 0	NS			Theileria Specific
TP03_0492 | organism=Theileria_parva_strain_Muguga | product=hypothetical protein | location=AAGK01000005:1047911-1053208(+) | length=1737	NS		Probability 0.000 between pos. -1 and 0	NS			Apicomplexa Specific
TP03_0539 | organism=Theileria_parva_strain_Muguga | product=NADH dehydrogenase (ubiquinone), putative | location=AAGK01000005:1144383-1146088(+) | length=543	NS		Probability 0.000 between pos. -1 and 0	NS			Eukaryotes
TP03_0541 | organism=Theileria_parva_strain_Muguga | product=hypothetical protein, conserved | location=AAGK01000005:1148757-1151291(+) | length=497	NS		Probability 0.000 between pos. -1 and 0	NS			Eukaryotes
TP03_0543 | organism=Theileria_parva_strain_Muguga | product=hypothetical protein | location=AAGK01000005:1153288-1157265(+) | length=545	NS	36 and 37: TGC-TY	Probability 0.021 between pos. 42 and 43	NS			Apicomplexa Specific
TP03_0556 | organism=Theileria_parva_strain_Muguga | product=hypothetical protein | location=AAGK01000005:1189502-1192305(+) | length=657	NS		Probability 0.000 between pos. -1 and 0	NS			Theileria Specific
TP03_0573 | organism=Theileria_parva_strain_Muguga | product=hypothetical protein | location=AAGK01000005:1233144-1237319(-) | length=953	NS		Probability 0.000 between pos. -1 and 0	NS			Apicomplexa Specific
TP03_0586 | organism=Theileria_parva_strain_Muguga | product=hypothetical protein | location=AAGK01000005:1257893-1259101(+) | length=402	NS		Probability 0.000 between pos. -1 and 0	NS			Eukaryotes
TP03_0591 | organism=Theileria_parva_strain_Muguga | product=hypothetical protein | location=AAGK01000005:1270849-1276278(-) | length=1762	NS		Probability 0.000 between pos. -1 and 0	NS			Eukaryotes
TP03_0606 | organism=Theileria_parva_strain_Muguga | product=hypothetical protein | location=AAGK01000005:1297413-1298037(+) | length=163	S	16 and 17: AMS-DV	Probability 0.978 between pos. 16 and 17	S	between pos. 16 and 17		Theileria Specific
TP03_0620 | organism=Theileria_parva_strain_Muguga | product=hypothetical protein | location=AAGK01000006:10726-12182(-) | length=452	NS		Probability 0.000 between pos. -1 and 0	NS			Apicomplexa Specific
TP03_0628 | organism=Theileria_parva_strain_Muguga | product=ribose 5-phosphate epimerase, putative | location=AAGK01000006:23748-25688(+) | length=363	NS		Probability 0.000 between pos. 20 and 21	NS			Eukaryotes
TP03_0649 | organism=Theileria_parva_strain_Muguga | product=hypothetical protein | location=AAGK01000006:55349-59035(+) | length=1228	NS		Probability 0.000 between pos. -1 and 0	NS			Apicomplexa Specific
TP03_0654 | organism=Theileria_parva_strain_Muguga | product=hypothetical protein, conserved | location=AAGK01000006:69311-75193(+) | length=1158	NS		Probability 0.000 between pos. -1 and 0	NS			Eukaryotes
TP03_0668 | organism=Theileria_parva_strain_Muguga | product=hypothetical protein | location=AAGK01000006:115032-120695(+) | length=1887	NS		Probability 0.000 between pos. -1 and 0	NS			Eukaryotes
TP03_0669 | organism=Theileria_parva_strain_Muguga | product=hypothetical protein | location=AAGK01000006:120804-126569(+) | length=1921	NS		Probability 0.000 between pos. -1 and 0	NS			Eukaryotes
TP03_0705 | organism=Theileria_parva_strain_Muguga | product=hypothetical protein | location=AAGK01000006:189249-190950(-) | length=552	NS		Probability 0.000 between pos. -1 and 0	NS			Apicomplexa Specific
TP03_0729 | organism=Theileria_parva_strain_Muguga | product=hypothetical protein | location=AAGK01000006:229143-230282(+) | length=379	NS		Probability 0.000 between pos. -1 and 0	NS			Theileria Specific
TP03_0741 | organism=Theileria_parva_strain_Muguga | product=hypothetical protein | location=AAGK01000006:247242-249115(-) | length=577	NS		Probability 0.000 between pos. -1 and 0	NS			Apicomplexa Specific
TP03_0754 | organism=Theileria_parva_strain_Muguga | product=hypothetical protein | location=AAGK01000006:282345-285314(-) | length=819	NS		Probability 0.000 between pos. -1 and 0	NS			Apicomplexa Specific
TP03_0803 | organism=Theileria_parva_strain_Muguga | product=hypothetical protein | location=AAGK01000006:379544-380491(+) | length=315	S	26 and 27: VYG-DE	Probability 0.420 between pos. 26 and 27	S	between pos. 19 and 20		Apicomplexa Specific
TP03_0828 | organism=Theileria_parva_strain_Muguga | product=transcription factor, putative | location=AAGK01000006:425590-429663(+) | length=1011	NS		Probability 0.000 between pos. -1 and 0	NS			Eukaryotes
TP03_0832 | organism=Theileria_parva_strain_Muguga | product=hypothetical protein | location=AAGK01000006:437073-438431(+) | length=155	NS (Signal Anchor)		Probability 0.000 between pos. 35 and 36	NS			Eukaryotes
TP03_0869 | organism=Theileria_parva_strain_Muguga | product=hypothetical protein | location=AAGK01000006:522338-523569(+) | length=390	NS	21 and 22: VKC-AD	Probability 0.443 between pos. 21 and 22	S	between pos. 21 and 22		Theileria Specific
TP03_0872 | organism=Theileria_parva_strain_Muguga | product=hypothetical protein | location=AAGK01000006:527987-529492(+) | length=431	NS	21 and 22: VKS-QD	Probability 0.297 between pos. 21 and 22	S	between pos. 21 and 22		Theileria Specific
TP03_0909 | organism=Theileria_parva_strain_Muguga | product=hypothetical protein (Tpr family) | location=AAGK01000007:7809-9215(+) | length=468	NS		Probability 0.000 between pos. 20 and 21	NS			Theileria Specific
TP03_0911 | organism=Theileria_parva_strain_Muguga | product=hypothetical protein (Tpr family) | location=AAGK01000007:12064-13710(+) | length=548	NS		Probability 0.000 between pos. 25 and 26	NS			Theileria Specific
TP03_0923 | organism=Theileria_parva_strain_Muguga | product=hypothetical protein (Tpr family) | location=AAGK01000008:425-1831(-) | length=468	NS		Probability 0.000 between pos. 20 and 21	NS			Theileria Specific
TP04_0021 | organism=Theileria_parva_strain_Muguga | product=ABC transporter, putative | location=AAGK01000004:25519-30093(+) | length=1513	NS	847 and 848: TIA-SS	Probability 0.000 between pos. -1 and 0	NS			Eukaryotes
TP04_0039 | organism=Theileria_parva_strain_Muguga | product=hypothetical protein, conserved | location=AAGK01000004:66939-69614(-) | length=766	NS	36 and 37: THS-YD	Probability 0.043 between pos. 36 and 37	NS			Eukaryotes
TP04_0073 | organism=Theileria_parva_strain_Muguga | product=hypothetical protein | location=AAGK01000004:127118-128257(-) | length=379	NS		Probability 0.000 between pos. -1 and 0	NS			Theileria Specific
TP04_0127 | organism=Theileria_parva_strain_Muguga | product=hypothetical protein | location=AAGK01000004:223761-225383(-) | length=540	NS		Probability 0.000 between pos. -1 and 0	NS			Theileria Specific
TP04_0173 | organism=Theileria_parva_strain_Muguga | product=hypothetical protein | location=AAGK01000004:316932-318417(-) | length=437	NS		Probability 0.000 between pos. -1 and 0	NS			Eukaryotes
TP04_0174 | organism=Theileria_parva_strain_Muguga | product=ClpB protein, putative | location=AAGK01000004:318968-323641(+) | length=985	NS		Probability 0.000 between pos. -1 and 0	NS			Eukaryotes
TP04_0183 | organism=Theileria_parva_strain_Muguga | product=hypothetical protein | location=AAGK01000004:340790-343475(+) | length=634	NS	19 and 20: IFS-EC	Probability 0.027 between pos. 19 and 20	S	between pos. 19 and 20		Eukaryotes
TP04_0184 | organism=Theileria_parva_strain_Muguga | product=hypothetical protein | location=AAGK01000004:343635-345425(-) | length=596	NS	25 and 26: CVS-SR	Probability 0.003 between pos. 25 and 26	NS			Apicomplexa Specific
TP04_0219 | organism=Theileria_parva_strain_Muguga | product=acetyl-coenzyme A synthetase, putative | location=AAGK01000004:411067-413464(-) | length=681	NS		Probability 0.000 between pos. -1 and 0	NS			Eukaryotes
TP04_0249 | organism=Theileria_parva_strain_Muguga | product=hypothetical protein | location=AAGK01000004:480221-481346(+) | length=344	NS		Probability 0.000 between pos. -1 and 0	NS			Eukaryotes
TP04_0285 | organism=Theileria_parva_strain_Muguga | product=hypothetical protein | location=AAGK01000004:561876-563604(-) | length=470	NS	18 and 19: TRD-QI	Probability 0.000 between pos. 15 and 16	NS			Eukaryotes
TP04_0290 | organism=Theileria_parva_strain_Muguga | product=hypothetical protein | location=AAGK01000004:572829-574352(+) | length=390	NS		Probability 0.000 between pos. -1 and 0	NS			Eukaryotes
TP04_0297 | organism=Theileria_parva_strain_Muguga | product=coatomer gamma subunit, putative | location=AAGK01000004:584436-587219(+) | length=927	NS		Probability 0.000 between pos. -1 and 0	NS			Eukaryotes
TP04_0396 | organism=Theileria_parva_strain_Muguga | product=hypothetical protein, conserved | location=AAGK01000004:772812-774394(-) | length=450	NS		Probability 0.000 between pos. 26 and 27	NS			Eukaryotes
TP04_0426 | organism=Theileria_parva_strain_Muguga | product=hypothetical protein | location=AAGK01000004:842480-845185(-) | length=901	NS	16 and 17: SYC-FN	Probability 0.041 between pos. 16 and 17	S	between pos. 16 and 17		Theileria Specific
TP04_0433 | organism=Theileria_parva_strain_Muguga | product=hypothetical protein | location=AAGK01000004:856937-858485(-) | length=465	NS		Probability 0.000 between pos. -1 and 0	NS			Apicomplexa Specific
TP04_0437 | organism=Theileria_parva_strain_Muguga | product=104 kDa antigen | location=AAGK01000004:867748-870522(+) | length=924	S	19 and 20: LAA-DN	Probability 0.550 between pos. 18 and 19	S	between pos. 18 and 19	YES (D904); Highly Probable	Theileria Specific
TP04_0442 | organism=Theileria_parva_strain_Muguga | product=hypothetical protein | location=AAGK01000004:880795-882225(-) | length=394	NS		Probability 0.000 between pos. -1 and 0	NS			Eukaryotes
TP04_0480 | organism=Theileria_parva_strain_Muguga | product=hypothetical protein | location=AAGK01000004:958920-959492(-) | length=147	NS		Probability 0.000 between pos. -1 and 0	NS			Apicomplexa Specific
TP04_0483 | organism=Theileria_parva_strain_Muguga | product=hypothetical protein | location=AAGK01000004:963365-966516(-) | length=1028	NS		Probability 0.000 between pos. -1 and 0	NS			Apicomplexa Specific
TP04_0484 | organism=Theileria_parva_strain_Muguga | product=hypothetical protein | location=AAGK01000004:966688-968421(-) | length=577	NS		Probability 0.000 between pos. -1 and 0	NS			Eukaryotes
TP04_0502 | organism=Theileria_parva_strain_Muguga | product=hypothetical protein | location=AAGK01000004:999225-1001742(-) | length=731	NS		Probability 0.000 between pos. -1 and 0	NS			Apicomplexa Specific
TP04_0521 | organism=Theileria_parva_strain_Muguga | product=hypothetical protein, conserved | location=AAGK01000004:1038107-1038842(+) | length=224	NS	19 and 20: VLT-EK	Probability 0.000 between pos. 19 and 20	NS			Eukaryotes
TP04_0536 | organism=Theileria_parva_strain_Muguga | product=hypothetical protein | location=AAGK01000004:1066308-1069455(+) | length=969	NS		Probability 0.000 between pos. -1 and 0	NS			Apicomplexa Specific
TP04_0568 | organism=Theileria_parva_strain_Muguga | product=hypothetical protein, conserved | location=AAGK01000004:1123648-1124300(-) | length=146	NS		Probability 0.000 between pos. 20 and 21	NS			Eukaryotes
TP04_0611 | organism=Theileria_parva_strain_Muguga | product=hypothetical protein | location=AAGK01000004:1206094-1207914(-) | length=550	NS		Probability 0.000 between pos. 16 and 17	NS			Apicomplexa Specific
TP04_0641 | organism=Theileria_parva_strain_Muguga | product=hypothetical protein | location=AAGK01000004:1257330-1258428(-) | length=324	NS	23 and 24: IHA-IN	Probability 0.161 between pos. 23 and 24	S	between pos. 23 and 24		Eukaryotes
TP04_0655 | organism=Theileria_parva_strain_Muguga | product=hypothetical protein | location=AAGK01000004:1292333-1293835(+) | length=500	NS		Probability 0.000 between pos. -1 and 0	NS			Apicomplexa Specific
TP04_0683 | organism=Theileria_parva_strain_Muguga | product=heat shock protein 70, putative | location=AAGK01000004:1353002-1355246(-) | length=655	S	26 and 27: TSC-KP	Probability 0.727 between pos. 26 and 27	S	between pos. 26 and 27		Eukaryotes
TP04_0731 | organism=Theileria_parva_strain_Muguga | product=vacuolar ATP synthase subunit A, putative | location=AAGK01000004:1428607-1431417(+) | length=936	NS		Probability 0.000 between pos. -1 and 0	NS			Eukaryotes
TP04_0751 | organism=Theileria_parva_strain_Muguga | product=hypothetical protein, conserved | location=AAGK01000004:1466590-1469482(+) | length=730	NS		Probability 0.000 between pos. -1 and 0	NS			Eukaryotes
TP04_0800 | organism=Theileria_parva_strain_Muguga | product=ATP-dependent Clp protease ATP-binding subunit, putative | location=AAGK01000004:1561500-1564473(-) | length=900	NS	25 and 26: CSC-FK	Probability 0.000 between pos. 14 and 15	NS			Eukaryotes
TP04_0804 | organism=Theileria_parva_strain_Muguga | product=hypothetical protein, conserved | location=AAGK01000004:1570264-1581422(+) | length=3588	NS		Probability 0.000 between pos. -1 and 0	NS			Theileria Specific
TP04_0837 | organism=Theileria_parva_strain_Muguga | product=hypothetical protein, conserved | location=AAGK01000004:1650960-1652556(+) | length=456	NS		Probability 0.000 between pos. -1 and 0	NS			Eukaryotes
TP04_0845 | organism=Theileria_parva_strain_Muguga | product=hypothetical protein | location=AAGK01000004:1662444-1664333(+) | length=584	NS		Probability 0.000 between pos. -1 and 0	NS			Apicomplexa Specific
TP04_0868 | organism=Theileria_parva_strain_Muguga | product=tubulin folding chaperone, putative | location=AAGK01000004:1694425-1698831(-) | length=1468	NS		Probability 0.000 between pos. -1 and 0	NS			Eukaryotes
TP04_0872 | organism=Theileria_parva_strain_Muguga | product=hypothetical protein | location=AAGK01000004:1705488-1707233(-) | length=581	NS		Probability 0.000 between pos. -1 and 0	NS			Theileria Specific
TP04_0886 | organism=Theileria_parva_strain_Muguga | product=DNA helicase, putative | location=AAGK01000004:1741045-1743954(+) | length=941	NS		Probability 0.000 between pos. -1 and 0	NS			Eukaryotes
TP04_0890 | organism=Theileria_parva_strain_Muguga | product=hypothetical protein | location=AAGK01000004:1747703-1748769(-) | length=279	NS	16 and 17: IHS-YR	Probability 0.077 between pos. 16 and 17	S	between pos. 16 and 17		Eukaryotes
TP04_0897 | organism=Theileria_parva_strain_Muguga | product=hypothetical protein | location=AAGK01000004:1758687-1761185(-) | length=777	NS		Probability 0.000 between pos. -1 and 0	NS			Apicomplexa Specific

## Sheet: T. orientalis
Name	SignalP 3.0 Prediction			SignalP 4.0 prediction		GPI (omega-site position) as predicted by PredGPI (http://gpcr.biocomp.unibo.it/predgpi/)	Orthology
	Signal Peptide/Non-signal Peptide (S/NS)	Cleavage Site (ANN)	Cleavage Site (HMM)	Signal Peptide/Non-signal Peptide (S/NS)	Position
gi_403220407_dbj_BAM38540.1_ conserved hypothetical protein [Theileria orientalis strain Shintoku]	NS	22 and 23: IFC-FE	Probability 0.000 between pos. -1 and 0	NS			Theileria Specific
gi_403220408_dbj_BAM38541.1_ protein kinase C inhibitor [Theileria orientalis strain Shintoku]	NS	20 and 21: CLS-VS	Probability 0.090 between pos. 20 and 21	NS			Eukaryotes
gi_403220410_dbj_BAM38543.1_ uncharacterized protein TOT_010000012 [Theileria orientalis strain Shintoku]	NS		Probability 0.000 between pos. -1 and 0	NS			Apicomplexa Specific
gi_403220464_dbj_BAM38597.1_ uncharacterized protein TOT_010000065 [Theileria orientalis strain Shintoku]	NS		Probability 0.000 between pos. -1 and 0	NS			Eukaryotes
gi_403220471_dbj_BAM38604.1_ conserved hypothetical protein [Theileria orientalis strain Shintoku]	NS		Probability 0.000 between pos. -1 and 0	NS			Theileria Specific					hypothetical	annotated
gi_403220480_dbj_BAM38613.1_ RNA-processing protein [Theileria orientalis strain Shintoku]	NS		Probability 0.000 between pos. -1 and 0	NS			Eukaryotes			Theileria Specific	Signal	1	2
gi_403220581_dbj_BAM38714.1_ conserved hypothetical protein [Theileria orientalis strain Shintoku]	NS	28 and 29: SIS-IS	Probability 0.033 between pos. 28 and 29	NS			Apicomplexa Specific				No-Signal	30	19
gi_403220603_dbj_BAM38736.1_ glycerol-3-phosphate acyltransferase [Theileria orientalis strain Shintoku]	NS		Probability 0.000 between pos. 14 and 15	NS			Eukaryotes			Apicomplexa Specific	Signal	2	1
gi_403220642_dbj_BAM38775.1_ uncharacterized protein TOT_010000243 [Theileria orientalis strain Shintoku]	NS		Probability 0.000 between pos. -1 and 0	NS			Apicomplexa Specific				No-Signal	26	24
gi_403220661_dbj_BAM38794.1_ importin beta [Theileria orientalis strain Shintoku]	NS		Probability 0.000 between pos. 22 and 23	NS			Eukaryotes			Eukaryotes	Signal	0	3
gi_403220734_dbj_BAM38867.1_ conserved hypothetical protein [Theileria orientalis strain Shintoku]	NS		Probability 0.000 between pos. 18 and 19	NS			Apicomplexa Specific				No-Signal	2	44
gi_403220735_dbj_BAM38868.1_ protein transport protein sec24-like [Theileria orientalis strain Shintoku]	NS		Probability 0.000 between pos. -1 and 0	NS			Eukaryotes
gi_403220743_dbj_BAM38876.1_ conserved hypothetical protein [Theileria orientalis strain Shintoku]	NS		Probability 0.000 between pos. 29 and 30	NS			Apicomplexa Specific
gi_403220761_dbj_BAM38894.1_ conserved hypothetical protein [Theileria orientalis strain Shintoku]	NS	19 and 20: VLI-AN	Probability 0.073 between pos. 20 and 21	S	between pos. 19 and 20		Apicomplexa Specific
gi_403220769_dbj_BAM38902.1_ conserved hypothetical protein [Theileria orientalis strain Shintoku]	NS		Probability 0.000 between pos. -1 and 0	NS			Apicomplexa Specific
gi_403220787_dbj_BAM38920.1_ conserved hypothetical protein [Theileria orientalis strain Shintoku]	NS		Probability 0.000 between pos. -1 and 0	NS			Apicomplexa Specific
gi_403220796_dbj_BAM38929.1_ tRNA delta (2)-isopentenylpyrophosphate transferase [Theileria orientalis strain Shintoku]	NS		Probability 0.000 between pos. -1 and 0	NS			Apicomplexa Specific
gi_403220810_dbj_BAM38943.1_ uncharacterized protein TOT_010000408 [Theileria orientalis strain Shintoku]	NS		Probability 0.000 between pos. -1 and 0	NS			Eukaryotes
gi_403220817_dbj_BAM38950.1_ conserved hypothetical protein [Theileria orientalis strain Shintoku]	NS		Probability 0.000 between pos. -1 and 0	NS			Apicomplexa Specific
gi_403220831_dbj_BAM38964.1_ conserved hypothetical protein [Theileria orientalis strain Shintoku]	NS	24 and 25: TIS-VI	Probability 0.015 between pos. 24 and 25	NS			Apicomplexa Specific
gi_403220833_dbj_BAM38966.1_ phosphoenolpyruvate carboxykinase [Theileria orientalis strain Shintoku]	NS		Probability 0.000 between pos. -1 and 0	NS			Eukaryotes
gi_403220851_dbj_BAM38984.1_ uncharacterized protein TOT_010000449 [Theileria orientalis strain Shintoku]	NS		Probability 0.000 between pos. -1 and 0	NS			Apicomplexa Specific
gi_403220939_dbj_BAM39072.1_ uncharacterized protein TOT_010001271 [Theileria orientalis strain Shintoku]	NS		Probability 0.000 between pos. -1 and 0	NS			Apicomplexa Specific
gi_403220948_dbj_BAM39081.1_ uncharacterized protein TOT_010000543 [Theileria orientalis strain Shintoku]	NS	25 and 26: VSC-TD	Probability 0.000 between pos. -1 and 0	S	between pos. 25 and 26		Theileria Specific
gi_403220968_dbj_BAM39101.1_ conserved hypothetical protein [Theileria orientalis strain Shintoku]	NS		Probability 0.000 between pos. -1 and 0	NS			Apicomplexa Specific
gi_403220971_dbj_BAM39104.1_ uncharacterized protein TOT_010000566 [Theileria orientalis strain Shintoku]	S	25 and 26: IGS-NP	Probability 0.354 between pos. 25 and 26	S	between pos. 20 and 21		Theileria Specific
gi_403221021_dbj_BAM39154.1_ adaptor protein [Theileria orientalis strain Shintoku]	NS		Probability 0.000 between pos. 16 and 17	NS			Eukaryotes
gi_403221041_dbj_BAM39174.1_ uncharacterized protein TOT_010000635 [Theileria orientalis strain Shintoku]	NS		Probability 0.000 between pos. -1 and 0	NS			Theileria Specific
gi_403221042_dbj_BAM39175.1_ uncharacterized protein TOT_010000636 [Theileria orientalis strain Shintoku]	NS		Probability 0.000 between pos. -1 and 0	NS			Eukaryotes
gi_403221130_dbj_BAM39263.1_ conserved hypothetical protein [Theileria orientalis strain Shintoku]	NS		Probability 0.000 between pos. 30 and 31	NS			Theileria Specific
gi_403221155_dbj_BAM39288.1_ uncharacterized protein TOT_010000747 [Theileria orientalis strain Shintoku]	NS		Probability 0.000 between pos. -1 and 0	NS			Eukaryotes
gi_403221174_dbj_BAM39307.1_ ADP-ribosylation factor GTPase activating protein [Theileria orientalis strain Shintoku]	NS		Probability 0.000 between pos. 18 and 19	NS			Eukaryotes
gi_403221175_dbj_BAM39308.1_ uncharacterized protein TOT_010000767 [Theileria orientalis strain Shintoku]	NS		Probability 0.003 between pos. 30 and 31	NS			Eukaryotes
gi_403221244_dbj_BAM39377.1_ cytochrome C1 heme lyase [Theileria orientalis strain Shintoku]	NS		Probability 0.000 between pos. -1 and 0	NS			Eukaryotes
gi_403221277_dbj_BAM39410.1_ P-type ATPase [Theileria orientalis strain Shintoku]	NS		Probability 0.000 between pos. -1 and 0	NS			Eukaryotes
gi_403221312_dbj_BAM39445.1_ conserved hypothetical protein [Theileria orientalis strain Shintoku]	NS		Probability 0.000 between pos. -1 and 0	NS			Theileria Specific
gi_403221327_dbj_BAM39460.1_ conserved hypothetical protein [Theileria orientalis strain Shintoku]	NS		Probability 0.121 between pos. 20 and 21	NS			Theileria Specific
gi_403221388_dbj_BAM39521.1_ uncharacterized protein TOT_010000976 [Theileria orientalis strain Shintoku]	NS		Probability 0.000 between pos. -1 and 0	NS			Apicomplexa Specific
gi_403221404_dbj_BAM39537.1_ aconitate hydratase 3, mitochondrial precursor [Theileria orientalis strain Shintoku]	NS		Probability 0.000 between pos. -1 and 0	NS			Eukaryotes
gi_403221440_dbj_BAM39573.1_ elongation factor 2 [Theileria orientalis strain Shintoku]	NS		Probability 0.000 between pos. -1 and 0	NS			Eukaryotes
gi_403221458_dbj_BAM39591.1_ conserved hypothetical protein [Theileria orientalis strain Shintoku]	NS		Probability 0.000 between pos. -1 and 0	NS			Theileria Specific
gi_403221513_dbj_BAM39646.1_ uncharacterized protein TOT_010001100 [Theileria orientalis strain Shintoku]	NS		Probability 0.000 between pos. 22 and 23	NS			Apicomplexa Specific
gi_403221527_dbj_BAM39660.1_ conserved hypothetical protein [Theileria orientalis strain Shintoku]	NS	23 and 24: VCS-HV	Probability 0.000 between pos. 23 and 24	NS			Eukaryotes
gi_403221599_dbj_BAM39731.1_ uncharacterized protein TOT_020000004 [Theileria orientalis strain Shintoku]	NS	28 and 29: VNA-VA	Probability 0.000 between pos. -1 and 0	NS			Theileria Specific
gi_403221613_dbj_BAM39745.1_ conserved hypothetical protein [Theileria orientalis strain Shintoku]	NS		Probability 0.000 between pos. -1 and 0	NS			Apicomplexa Specific
gi_403221632_dbj_BAM39764.1_ conserved hypothetical protein [Theileria orientalis strain Shintoku]	NS	30 and 31: TKA-AP	Probability 0.000 between pos. -1 and 0	NS			Apicomplexa Specific
gi_403221669_dbj_BAM39801.1_ arginine N-methyltransferase [Theileria orientalis strain Shintoku]	NS		Probability 0.005 between pos. 15 and 16	NS			Eukaryotes
gi_403221710_dbj_BAM39842.1_ conserved hypothetical protein [Theileria orientalis strain Shintoku]	NS		Probability 0.000 between pos. -1 and 0	NS			Apicomplexa Specific
gi_403221732_dbj_BAM39864.1_ conserved hypothetical protein [Theileria orientalis strain Shintoku]	NS		Probability 0.000 between pos. -1 and 0	NS			Theileria Specific
gi_403221765_dbj_BAM39897.1_ conserved hypothetical protein [Theileria orientalis strain Shintoku]	NS	28 and 29: VSS-SP	Probability 0.004 between pos. 28 and 29	S	between pos. 28 and 29		Theileria Specific
gi_403221829_dbj_BAM39961.1_ uncharacterized protein TOT_020000228 [Theileria orientalis strain Shintoku]	NS		Probability 0.000 between pos. -1 and 0	NS			Eukaryotes
gi_403221867_dbj_BAM39999.1_ uncharacterized protein TOT_020001042 [Theileria orientalis strain Shintoku]	NS	36 and 37: SSL-HG	Probability 0.000 between pos. 22 and 23	NS			Apicomplexa Specific
gi_403221893_dbj_BAM40025.1_ topoisomerase-related nucleotidyltransferase [Theileria orientalis strain Shintoku]	NS		Probability 0.000 between pos. -1 and 0	NS			Eukaryotes
gi_403221900_dbj_BAM40032.1_ predicted protein [Theileria orientalis strain Shintoku]	NS		Probability 0.000 between pos. -1 and 0	NS			Theileria Specific
gi_403221953_dbj_BAM40085.1_ uncharacterized protein TOT_020001052 [Theileria orientalis strain Shintoku]	NS		Probability 0.000 between pos. 20 and 21	NS			Eukaryotes
gi_403221980_dbj_BAM40112.1_ uncharacterized protein TOT_020000375 [Theileria orientalis strain Shintoku]	S	26 and 27: SFS-QI	Probability 0.569 between pos. 26 and 27	S	between pos. 24 and 25		Eukaryotes
gi_403222003_dbj_BAM40135.1_ uncharacterized protein TOT_020000398 [Theileria orientalis strain Shintoku]	NS		Probability 0.000 between pos. -1 and 0	NS			Apicomplexa Specific
gi_403222025_dbj_BAM40157.1_ mitochondrial respiratory chain complexes assembly protein [Theileria orientalis strain Shintoku]	NS		Probability 0.000 between pos. -1 and 0	NS			Eukaryotes
gi_403222051_dbj_BAM40183.1_ uncharacterized protein TOT_020001058 [Theileria orientalis strain Shintoku]	NS		Probability 0.000 between pos. 37 and 38	NS			Apicomplexa Specific
gi_403222056_dbj_BAM40188.1_ cell differentiation protein [Theileria orientalis strain Shintoku]	NS		Probability 0.000 between pos. 15 and 16	NS			Eukaryotes
gi_403222171_dbj_BAM40303.1_ conserved hypothetical protein [Theileria orientalis strain Shintoku]	NS		Probability 0.000 between pos. -1 and 0	NS			Apicomplexa Specific
gi_403222199_dbj_BAM40331.1_ conserved hypothetical protein [Theileria orientalis strain Shintoku]	NS		Probability 0.000 between pos. -1 and 0	NS			Apicomplexa Specific
gi_403222214_dbj_BAM40346.1_ uncharacterized protein TOT_020000605 [Theileria orientalis strain Shintoku]	NS		Probability 0.000 between pos. -1 and 0	NS			Eukaryotes
gi_403222235_dbj_BAM40367.1_ clathrin-coat assembly protein [Theileria orientalis strain Shintoku]	NS		Probability 0.002 between pos. 18 and 19	NS			Eukaryotes
gi_403222255_dbj_BAM40387.1_ conserved hypothetical protein [Theileria orientalis strain Shintoku]	NS		Probability 0.000 between pos. -1 and 0	NS			Theileria Specific
gi_403222294_dbj_BAM40426.1_ uncharacterized protein TOT_020000682 [Theileria orientalis strain Shintoku]	NS	31 and 32: YQS-KY	Probability 0.001 between pos. 30 and 31	NS			Theileria Specific
gi_403222404_dbj_BAM40536.1_ conserved hypothetical protein [Theileria orientalis strain Shintoku]	NS		Probability 0.000 between pos. -1 and 0	NS			Theileria Specific
gi_403222425_dbj_BAM40557.1_ heat shock protein 70 precursor [Theileria orientalis strain Shintoku]	NS		Probability 0.000 between pos. -1 and 0	NS			Eukaryotes
gi_403222431_dbj_BAM40563.1_ uncharacterized protein TOT_020000818 [Theileria orientalis strain Shintoku]	NS	25 and 26: VES-AN	Probability 0.000 between pos. -1 and 0	S	between pos. 25 and 26		Theileria Specific
gi_403222436_dbj_BAM40568.1_ uncharacterized protein TOT_020000823 [Theileria orientalis strain Shintoku]	NS	22 and 23: NCS-LE	Probability 0.000 between pos. 21 and 22	S	between pos. 16 and 17		Theileria Specific
gi_403222470_dbj_BAM40602.1_ uncharacterized protein TOT_020000857 [Theileria orientalis strain Shintoku]	NS	25 and 26: VDC-NL	Probability 0.000 between pos. -1 and 0	S	between pos. 25 and 26		Theileria Specific
gi_403222486_dbj_BAM40618.1_ DNA primase small subunit [Theileria orientalis strain Shintoku]	NS		Probability 0.000 between pos. -1 and 0	NS			Eukaryotes
gi_403222526_dbj_BAM40658.1_ uncharacterized protein TOT_020000912 [Theileria orientalis strain Shintoku]	NS	26 and 27: VQA-FL	Probability 0.163 between pos. 26 and 27	NS			Apicomplexa Specific
gi_403222572_dbj_BAM40704.1_ conserved hypothetical protein [Theileria orientalis strain Shintoku]	NS		Probability 0.000 between pos. -1 and 0	NS			Theileria Specific
gi_403222576_dbj_BAM40708.1_ uncharacterized protein TOT_020001105 [Theileria orientalis strain Shintoku]	NS		Probability 0.000 between pos. -1 and 0	NS			Apicomplexa Specific
gi_403222608_dbj_BAM40739.1_ hypothetical protein TOT_030000001 [Theileria orientalis strain Shintoku]	NS	3 and 4: MQT-SP	Probability 0.000 between pos. 18 and 19	NS			Theileria Specific
gi_403222621_dbj_BAM40752.1_ uncharacterized protein TOT_030000014 [Theileria orientalis strain Shintoku]	NS	25 and 26: VDA-NE	Probability 0.001 between pos. 19 and 20	S	between pos. 25 and 26		Theileria Specific
gi_403222624_dbj_BAM40755.1_ uncharacterized protein TOT_030000017 [Theileria orientalis strain Shintoku]	NS	25 and 26: IDA-EE	Probability 0.000 between pos. 19 and 20	S	between pos. 25 and 26		Theileria Specific
gi_403222627_dbj_BAM40758.1_ uncharacterized protein TOT_030000020 [Theileria orientalis strain Shintoku]	NS	20 and 21: ISA-AI	Probability 0.001 between pos. 21 and 22	S	between pos. 20 and 21		Theileria Specific
gi_403222641_dbj_BAM40772.1_ conserved hypothetical protein [Theileria orientalis strain Shintoku]	S	18 and 19: VLG-VS	Probability 0.238 between pos. 18 and 19	NS			Theileria Specific
gi_403222694_dbj_BAM40825.1_ conserved hypothetical protein [Theileria orientalis strain Shintoku]	NS	43 and 44: SIA-LV	Probability 0.000 between pos. -1 and 0	NS			Theileria Specific
gi_403222716_dbj_BAM40847.1_ conserved hypothetical protein [Theileria orientalis strain Shintoku]	NS		Probability 0.000 between pos. -1 and 0	NS			Apicomplexa Specific
gi_403222717_dbj_BAM40848.1_ conserved hypothetical protein [Theileria orientalis strain Shintoku]	NS		Probability 0.000 between pos. -1 and 0	NS			Theileria Specific
gi_403222725_dbj_BAM40856.1_ uncharacterized protein TOT_030000118 [Theileria orientalis strain Shintoku]	NS		Probability 0.000 between pos. -1 and 0	NS			Apicomplexa Specific
gi_403222737_dbj_BAM40868.1_ uncharacterized protein TOT_030000129 [Theileria orientalis strain Shintoku]	NS		Probability 0.000 between pos. -1 and 0	NS			Eukaryotes
gi_403222745_dbj_BAM40876.1_ conserved hypothetical protein [Theileria orientalis strain Shintoku]	NS		Probability 0.000 between pos. -1 and 0	NS			Theileria Specific
gi_403222777_dbj_BAM40908.1_ uncharacterized protein TOT_030000169 [Theileria orientalis strain Shintoku]	NS		Probability 0.000 between pos. -1 and 0	NS			Eukaryotes
gi_403222789_dbj_BAM40920.1_ conserved hypothetical protein [Theileria orientalis strain Shintoku]	NS		Probability 0.000 between pos. -1 and 0	NS			Apicomplexa Specific
gi_403222810_dbj_BAM40941.1_ conserved hypothetical protein [Theileria orientalis strain Shintoku]	NS		Probability 0.000 between pos. -1 and 0	NS			Apicomplexa Specific
gi_403222831_dbj_BAM40962.1_ conserved hypothetical protein [Theileria orientalis strain Shintoku]	NS	661 and 662: LYY-QV	Probability 0.000 between pos. -1 and 0	NS			Theileria Specific
gi_403222897_dbj_BAM41028.1_ conserved hypothetical protein [Theileria orientalis strain Shintoku]	NS	34 and 35: VNS-ID	Probability 0.062 between pos. 34 and 35	NS			Theileria Specific
gi_403222913_dbj_BAM41044.1_ conserved hypothetical protein [Theileria orientalis strain Shintoku]	S	23 and 24: TIT-YT	Probability 0.226 between pos. 21 and 22	NS			Apicomplexa Specific
gi_403222943_dbj_BAM41074.1_ major facilitator superfamily MFS-1 protein [Theileria orientalis strain Shintoku]	NS	36 and 37: TGC-TY	Probability 0.001 between pos. 36 and 37	NS			Apicomplexa Specific
gi_403222970_dbj_BAM41101.1_ conserved hypothetical protein [Theileria orientalis strain Shintoku]	NS		Probability 0.000 between pos. -1 and 0	NS			Apicomplexa Specific
gi_403222983_dbj_BAM41114.1_ uncharacterized protein TOT_030000377 [Theileria orientalis strain Shintoku]	NS		Probability 0.000 between pos. -1 and 0	NS			Eukaryotes
gi_403222990_dbj_BAM41121.1_ conserved hypothetical protein [Theileria orientalis strain Shintoku]	NS		Probability 0.000 between pos. -1 and 0	NS			Theileria Specific
gi_403223008_dbj_BAM41139.1_ uncharacterized protein TOT_030000919 [Theileria orientalis strain Shintoku]	NS		Probability 0.000 between pos. -1 and 0	NS			Apicomplexa Specific
gi_403223022_dbj_BAM41153.1_ conserved hypothetical protein [Theileria orientalis strain Shintoku]	NS		Probability 0.000 between pos. -1 and 0	NS			Theileria Specific
gi_403223048_dbj_BAM41179.1_ uncharacterized protein TOT_030000442 [Theileria orientalis strain Shintoku]	S	24 and 25: ALC-ST	Probability 0.394 between pos. 24 and 25	S	between pos. 22 and 23		Eukaryotes
gi_403223049_dbj_BAM41180.1_ neutral sphingomyelinase [Theileria orientalis strain Shintoku]	NS		Probability 0.000 between pos. -1 and 0	NS			Eukaryotes
gi_403223088_dbj_BAM41219.1_ uncharacterized protein TOT_030000482 [Theileria orientalis strain Shintoku]	NS	498 and 499: SHA-QV	Probability 0.000 between pos. -1 and 0	NS			Apicomplexa Specific
gi_403223151_dbj_BAM41282.1_ uncharacterized protein TOT_030000545 [Theileria orientalis strain Shintoku]	NS		Probability 0.000 between pos. 24 and 25	NS			Eukaryotes
gi_403223160_dbj_BAM41291.1_ Prp8 protein [Theileria orientalis strain Shintoku]	NS		Probability 0.000 between pos. -1 and 0	NS			Eukaryotes
gi_403223162_dbj_BAM41293.1_ conserved hypothetical protein [Theileria orientalis strain Shintoku]	NS	16 and 17: IDC-FI	Probability 0.002 between pos. 16 and 17	S	between pos. 16 and 17		Apicomplexa Specific
gi_403223165_dbj_BAM41296.1_ conserved hypothetical protein [Theileria orientalis strain Shintoku]	NS	17 and 18: VTG-VE	Probability 0.000 between pos. 17 and 18	S	between pos. 17 and 18	YES (L1823); Probable	Theileria Specific
gi_403223189_dbj_BAM41320.1_ conserved hypothetical protein [Theileria orientalis strain Shintoku]	NS	18 and 19: AST-SK	Probability 0.001 between pos. 18 and 19	S	between pos. 18 and 19		Theileria Specific
gi_403223192_dbj_BAM41323.1_ uncharacterized protein TOT_030000586 [Theileria orientalis strain Shintoku]	NS	23 and 24: VNS-AI	Probability 0.000 between pos. 23 and 24	NS			Apicomplexa Specific
gi_403223203_dbj_BAM41334.1_ Conserved hypothetical protein [Theileria orientalis strain Shintoku]	NS		Probability 0.000 between pos. -1 and 0	NS			Theileria Specific
gi_403223213_dbj_BAM41344.1_ uncharacterized protein TOT_030000606 [Theileria orientalis strain Shintoku]	NS		Probability 0.000 between pos. -1 and 0	NS			Apicomplexa Specific
gi_403223217_dbj_BAM41348.1_ uncharacterized protein TOT_030000610 [Theileria orientalis strain Shintoku]	NS	24 and 25: VTC-QA	Probability 0.002 between pos. 24 and 25	S	between pos. 24 and 25		Theileria Specific
gi_403223218_dbj_BAM41349.1_ conserved hypothetical protein [Theileria orientalis strain Shintoku]	NS		Probability 0.001 between pos. 60 and 61	NS			Theileria Specific
gi_403223225_dbj_BAM41356.1_ uncharacterized protein TOT_030000618 [Theileria orientalis strain Shintoku]	NS		Probability 0.000 between pos. -1 and 0	NS			Theileria Specific
gi_403223243_dbj_BAM41374.1_ uncharacterized protein TOT_030000636 [Theileria orientalis strain Shintoku]	NS	25 and 26: VES-AD	Probability 0.001 between pos. 25 and 26	NS			Theileria Specific
gi_403223272_dbj_BAM41403.1_ DNA-directed RNA polymerase [Theileria orientalis strain Shintoku]	NS		Probability 0.000 between pos. -1 and 0	NS			Eukaryotes
gi_403223313_dbj_BAM41444.1_ synaptobrevin [Theileria orientalis strain Shintoku]	S	17 and 18: VIA-DY	Probability 0.629 between pos. 17 and 18	NS			Apicomplexa Specific
gi_403223325_dbj_BAM41456.1_ uncharacterized protein TOT_030000717 [Theileria orientalis strain Shintoku]	NS	23 and 24: VLT-DP	Probability 0.001 between pos. 23 and 24	S	between pos. 23 and 24		Theileria Specific
gi_403223338_dbj_BAM41469.1_ conserved hypothetical protein [Theileria orientalis strain Shintoku]	NS	25 and 26: VYS-NP	Probability 0.013 between pos. 25 and 26	S	between pos. 25 and 26		Theileria Specific
gi_403223347_dbj_BAM41478.1_ conserved hypothetical protein [Theileria orientalis strain Shintoku]	NS		Probability 0.000 between pos. -1 and 0	NS			Apicomplexa Specific
gi_403223348_dbj_BAM41479.1_ conserved hypothetical protein [Theileria orientalis strain Shintoku]	NS		Probability 0.000 between pos. -1 and 0	NS			Theileria Specific
gi_403223370_dbj_BAM41501.1_ uncharacterized protein TOT_030000763 [Theileria orientalis strain Shintoku]	S	25 and 26: ADG-GP	Probability 0.355 between pos. 25 and 26	S	between pos. 25 and 26		Theileria Specific
gi_403223374_dbj_BAM41505.1_ 4-methyl-5(b-hydroxyethyl)-thiazol monophosphate biosynthesis enzyme [Theileria orientalis strain Shintoku]	NS		Probability 0.000 between pos. -1 and 0	NS			Theileria Specific
gi_403223412_dbj_BAM41543.1_ predicted protein [Theileria orientalis strain Shintoku]	NS		Probability 0.000 between pos. -1 and 0	NS			Theileria Specific
gi_403223425_dbj_BAM41556.1_ carbamoyl phosphate synthase II [Theileria orientalis strain Shintoku]	NS		Probability 0.000 between pos. -1 and 0	NS			Eukaryotes
gi_403223458_dbj_BAM41589.1_ RNA polymerase II carboxyterminal domain phosphatase [Theileria orientalis strain Shintoku]	NS		Probability 0.000 between pos. -1 and 0	NS			Eukaryotes
gi_403223525_dbj_BAM41655.1_ uncharacterized protein TOT_040000912 [Theileria orientalis strain Shintoku]	NS		Probability 0.000 between pos. -1 and 0	NS			Apicomplexa Specific
gi_403223532_dbj_BAM41662.1_ conserved hypothetical protein [Theileria orientalis strain Shintoku]	NS		Probability 0.000 between pos. -1 and 0	NS			Apicomplexa Specific
gi_403223543_dbj_BAM41673.1_ uncharacterized protein TOT_040000054 [Theileria orientalis strain Shintoku]	NS		Probability 0.000 between pos. -1 and 0	NS			Eukaryotes
gi_403223545_dbj_BAM41675.1_ uncharacterized protein TOT_040000056 [Theileria orientalis strain Shintoku]	NS		Probability 0.000 between pos. -1 and 0	NS			Apicomplexa Specific
gi_403223554_dbj_BAM41684.1_ hypothetical protein TOT_040000065 [Theileria orientalis strain Shintoku]	NS		Probability 0.000 between pos. 15 and 16	NS			Theileria Specific
gi_403223574_dbj_BAM41704.1_ uncharacterized protein TOT_040000085 [Theileria orientalis strain Shintoku]	NS		Probability 0.000 between pos. 30 and 31	NS			Eukaryotes
gi_403223577_dbj_BAM41707.1_ 50S ribosomal protein L21 [Theileria orientalis strain Shintoku]	NS		Probability 0.000 between pos. -1 and 0	NS			Apicomplexa Specific
gi_403223579_dbj_BAM41709.1_ conserved hypothetical protein [Theileria orientalis strain Shintoku]	NS		Probability 0.000 between pos. -1 and 0	NS			Apicomplexa Specific
gi_403223583_dbj_BAM41713.1_ uncharacterized protein TOT_040000094 [Theileria orientalis strain Shintoku]	NS		Probability 0.000 between pos. -1 and 0	NS			Eukaryotes
gi_403223616_dbj_BAM41746.1_ endopeptidase ATP-binding subunit [Theileria orientalis strain Shintoku]	NS	27 and 28: INC-FK	Probability 0.000 between pos. 27 and 28	NS			Eukaryotes
gi_403223643_dbj_BAM41773.1_ conserved hypothetical protein [Theileria orientalis strain Shintoku]	NS	21 and 22: GFG-GF	Probability 0.000 between pos. 21 and 22	S	between pos. 21 and 22		Theileria Specific
gi_403223711_dbj_BAM41841.1_ predicted protein [Theileria orientalis strain Shintoku]	NS		Probability 0.000 between pos. -1 and 0	NS			Eukaryotes
gi_403223726_dbj_BAM41856.1_ heat-shock protein HSP70 [Theileria orientalis strain Shintoku]	S	26 and 27: ASS-DA	Probability 0.418 between pos. 26 and 27	S	between pos. 26 and 27		Eukaryotes
gi_403223764_dbj_BAM41894.1_ conserved hypothetical protein [Theileria orientalis strain Shintoku]	NS		Probability 0.000 between pos. -1 and 0	NS			Theileria Specific
gi_403223779_dbj_BAM41909.1_ conserved hypothetical protein [Theileria orientalis strain Shintoku]	S	25 and 26: VQS-SN	Probability 0.366 between pos. 19 and 20	S	between pos. 25 and 26		Apicomplexa Specific
gi_403223810_dbj_BAM41940.1_ uncharacterized protein TOT_040000321 [Theileria orientalis strain Shintoku]	NS		Probability 0.000 between pos. -1 and 0	NS			Apicomplexa Specific
gi_403223823_dbj_BAM41953.1_ conserved hypothetical protein [Theileria orientalis strain Shintoku]	NS		Probability 0.000 between pos. -1 and 0	NS			Apicomplexa Specific
gi_403223833_dbj_BAM41963.1_ uncharacterized protein TOT_040000342 [Theileria orientalis strain Shintoku]	NS	24 and 25: TDA-AV	Probability 0.014 between pos. 24 and 25	S	between pos. 24 and 25		Theileria Specific
gi_403223838_dbj_BAM41968.1_ conserved hypothetical protein [Theileria orientalis strain Shintoku]	NS		Probability 0.000 between pos. -1 and 0	NS			Eukaryotes
gi_403223904_dbj_BAM42034.1_ uncharacterized protein TOT_040000410 [Theileria orientalis strain Shintoku]	NS		Probability 0.000 between pos. -1 and 0	NS			Apicomplexa Specific
gi_403223940_dbj_BAM42070.1_ conserved hypothetical protein [Theileria orientalis strain Shintoku]	NS		Probability 0.000 between pos. -1 and 0	NS			Theileria Specific
gi_403223942_dbj_BAM42072.1_ pre-mRNA splicing complex subunit [Theileria orientalis strain Shintoku]	NS		Probability 0.000 between pos. -1 and 0	NS			Eukaryotes
gi_403223972_dbj_BAM42102.1_ uncharacterized protein TOT_040000478 [Theileria orientalis strain Shintoku]	NS	17 and 18: VLG-GI	Probability 0.004 between pos. 17 and 18	S	between pos. 17 and 18	YES (D795); Highly probable	Theileria Specific
gi_403224030_dbj_BAM42160.1_ uncharacterized protein TOT_040000530 [Theileria orientalis strain Shintoku]	NS		Probability 0.000 between pos. 20 and 21	NS			Apicomplexa Specific
gi_403224122_dbj_BAM42252.1_ uncharacterized protein TOT_040000622 [Theileria orientalis strain Shintoku]	NS		Probability 0.000 between pos. -1 and 0	NS			Eukaryotes
gi_403224126_dbj_BAM42256.1_ conserved hypothetical protein [Theileria orientalis strain Shintoku]	NS	59 and 60: VKA-AN	Probability 0.000 between pos. -1 and 0	NS			Apicomplexa Specific
gi_403224162_dbj_BAM42292.1_ 60S ribosomal protein L36 [Theileria orientalis strain Shintoku]	NS		Probability 0.001 between pos. 27 and 28	NS			Eukaryotes
gi_403224196_dbj_BAM42326.1_ conserved hypothetical protein [Theileria orientalis strain Shintoku]	NS		Probability 0.000 between pos. -1 and 0	NS			Apicomplexa Specific
gi_403224218_dbj_BAM42348.1_ conserved hypothetical protein [Theileria orientalis strain Shintoku]	NS		Probability 0.000 between pos. -1 and 0	NS			Apicomplexa Specific
gi_403224396_dbj_BAM42526.1_ hypothetical protein TOT_040000895 [Theileria orientalis strain Shintoku]	NS	34 and 35: SSG-WV	Probability 0.000 between pos. 34 and 35	NS			Theileria Specific

## Sheet: Taxonomy list
Theileria Specific	Theileria	Theileria parva
Theileria Specific	Theileria	Theileria annulata
Theileria Specific	Theileria	Theileria orientalis
Apicomplexa specific	apicomplexans	Babesia bovis T2Bo
Apicomplexa specific	apicomplexans	Plasmodium berghei ANKA
Apicomplexa specific	apicomplexans	P. chabaudichabaudi
Apicomplexa specific	apicomplexans	P. falciparum3D7
Apicomplexa specific	apicomplexans	P. knowlesiH
Apicomplexa specific	apicomplexans	P. vivax
Apicomplexa specific	apicomplexans	P. yoelii
Apicomplexa specific	apicomplexans	T. gondii GT1
Apicomplexa specific	apicomplexans	T. gondiiME49
Apicomplexa specific	apicomplexans	T. gondiiVEG
Apicomplexa specific	apicomplexans	Cryptospordium hominis
Apicomplexa specific	apicomplexans	Cryptosporidium parvum
Apicomplexa specific	apicomplexans	Eimeria tenella Houghton
Apicomplexa specific	apicomplexans	Neospora caninum
Eukaryotes	ciliates	Tetrahymena thermophila
Eukaryotes	ciliates	Paramecium tetraurelia
Eukaryotes	ciliates	Ichthyophthirius multifiliis
Eukaryotes	Perkinsidae	Perkinsus marinus
Eukaryotes	Chromerid	Chromera velia
Eukaryotes	Chromerid	Vitrella brassica CCMP3155
Eukaryotes	Green algae	Chlorella NC64A
Eukaryotes	Green algae	Chlorella vulgaris
Eukaryotes	Green algae	Ostreococcus tauri
Eukaryotes	Green algae	Chlamydomonas reinhardtii
Eukaryotes	Green algae	Volvox carteri
Eukaryotes	eudicots	Arabidopsis thaliana
Eukaryotes	Red algae	Cyanidioschyzon merolae
Eukaryotes	Brown algae	Ectocarpus siliculosus
Eukaryotes	diatoms	Phaeodactylum tricornutum
Eukaryotes	diatoms	Thalassiosira pseudonana
Eukaryotes	oomycetes	Albugo laibachii
Eukaryotes	oomycetes	phytophthora infests
Eukaryotes	oomycetes	Pythium ultimum
Eukaryotes	Stramenopiles	Nannochloropsis gaditana
Eukaryotes	pelagophytes	Aureococcus_anophagefferens
Eukaryotes	kinetoplastids	Trypanosoma brucei
Eukaryotes	kinetoplastids	T. cruzi
Eukaryotes	kinetoplastids	Leishmania major
